# Supplementary material for: Next-Generation Sequencing from Bulked-Segregant Analysis Accelerates the Simultaneous Identification of Two Qualitative Genes in Soybean
Source: Front Plant Sci. 2017 May 31;8:919. doi: 10.3389/fpls.2017.00919 (PMC5449466; doi:10.3389/fpls.2017.00919)
Supplement: TABLE S1 — Details of polymorphic markers and primers for PCR amplification. [file Data_Sheet_1.XLSX]

## Sheet: Polymorphic molecular makers
Marker Name	BARSOYSSR Sequence ID	Primer	Sequences(5'-3')	Product size(bp)	Physical position of primers	Physical position of SNP
1_1599	BARCSOYSSR_01_1599	Forward	AAACCGTAAGGATGGGTTTATT	268	54433309
		Reverse	CGCTAGCCCATTATTCTTGG		54433354
1_1604	BARCSOYSSR_01_1604	Forward	CACCATGCAACTGCATTAATTT	292	54510528
		Reverse	CAGGTTCCAATTTGGTGGAT		54510557
1_1606	BARCSOYSSR_01_1606	Forward	CTGTGGATTGTGGTCTGTGG	190	54540599
		Reverse	CCCGCAGCAATAAGGTTAGA		54540638				0
1_1609	BARCSOYSSR_01_1609	Forward	CCCGTTTGATTGAAATTGTCT	245	54571359
		Reverse	CTGTGGCTTTTGCGAATACA		54571382
1_1613	BARCSOYSSR_01_1613	Forward	TATTGGCTGGATGACCAACA	213	54591797
		Reverse	GATCGTTTTCAGCAACGTCA		54591852
1_1614	BARCSOYSSR_01_1614	Forward	GAAAAGGCCAAGACAGTGCT	239	54641387
		Reverse	AAAAATTACAATAATCGTTGCCC		54641436
1_1620	BARCSOYSSR_01_1620	Forward	TCACGAGATTCACCCTCAGA	222	54679760
		Reverse	AACCCCAAATTCCTATGCAC		54679811
1_1633	BARCSOYSSR_01_1633	Forward	CCATCCCTTCCTCCAAATAGAT	172	54828504
		Reverse	CTTCCACACCCTAGTTTAGTGACAA		54828548
1_1650	BARCSOYSSR_01_1650	Forward	AGGCAAGCAGAACGGAATAA	262	55080337
		Reverse	AATGTTGCAGCGGAATTTTT		55080405
1-1696	BARCSOYSSR_01_1696	Forward	CGATATAATTTGATTTGATTTCTCC	266	56214005
		Reverse	TCATTTTGTTGTCTTTTTATGGATG		56214046
11_0032	BARCSOYSSR_11_0032	Forward	GAGGGGATAGGAAGATTGCC	226	654151
		Reverse	GTATGCATGCAAGGAACCGT		654376
11_0056	BARCSOYSSR_11_0056	Forward	AAAAATCTAAACATCTTCCCTCTCTC	196	1305274
		Reverse	TGTGGTGAGTGTAACAATTCAGG		1305321
11_0091	BARCSOYSSR_11_0091	Forward	TGCGTGAAGGAACATAGCAG	162	1729321
		Reverse	GATGCAGCGGCTTGACTAAT		1729344
11_0096	BARCSOYSSR_11_0096	Forward	TTTTTAATTATGAATCGAGTAACATGA	235	1790865
		Reverse	TCTTTTCCTTTCCATAACTTTTTCA		1790922
11_0099	BARCSOYSSR_11_0099	Forward	TGCCAAAGTAAAAAGTGGTTTCT	123	1841716
		Reverse	CCAATGCCAAAAACATGAAA		1841745
11_0103	BARCSOYSSR_11_0103	Forward	ATGCATGCTTTAAAACGGCT	213	1904297
		Reverse	AAATAAAGGGACCAAGAGAGTAATTT		1904318
11_0106	BARCSOYSSR_11_0106	Forward	GCCTCGCATTCAGAGATGA	229	1976829
		Reverse	AAGTTTTTCTAAACGTCCTTACTTGA		1976882
11_0108	BARCSOYSSR_11_0108	Forward	CATATTGCCCCAACATTATCA	284	2013032
		Reverse	CATTGACGCAGGAACCAATA		2013097
11_0109	BARCSOYSSR_11_0109	Forward	TCGAGGAAGAAAATGAAGGA	264	2057485
		Reverse	TCAAAAGTGAACAACTCATTCCA		2057512
11_0114	BARCSOYSSR_11_0114	Forward	CGCTAGCCCATTATTCTTGG	242	2085081
		Reverse	GCAAAGTTTATGAATATTTCACATCA		2085102
11_0117	BARCSOYSSR_11_0117	Forward	CCCGTGGAGCTGTTCATAGT	250	2129921
		Reverse	GAACCAACGAGTGTGGCATA		2129962
11_0130	BARCSOYSSR_11_0130	Forward	GATTTTGCAATTCGCACTCA	261	2413398
		Reverse	TTCATCATTCAAACACACTCTTACA		2413445
11_0141	BARCSOYSSR_11_0141	Forward	CTCCTGGAGATGCTGATGGT	210	2697230
		Reverse	CCCTCCAACTTGTGCATTTT		2697277
SNP01	1910144	Forward	GCAGGTCACTGGGTCAAGTT	259	1910016	1910144
		Reverse	AAGATGTGCGCAATTTCTGA		1910274
SNP07	1918533	Forward	GAATGCGACATCCTCCTTGT	303	1918449	1918533
		Reverse	CCCTCGAACTCTTCTTAGCC		1918751
SNP12	1934496	Forward	GGGTCCGAACCAGAGGTAGT	383	1934158	1934496
		Reverse	AAGGGAGCGGAATGAAGATT		1934540
SNP16	1941689	Forward	TGGTGGAAAGGAATTTGTGA	621	1941147	1941689
		Reverse	CAACTGACAAAGAGTTCACATGG		1941767
SNP20	1945076	Forward	TGGTGTTGACCCACTTGTGA	416	1944823	1945076
		Reverse	GCATTGTTGCAACGTTCTGT		1945238
SNP23	2009348	Forward	GAAACCAGCTGGGACTGTCT	259	2009158	2009348
		Reverse	CGTCACAAAGGCAATGGTTA		2009416
SNP24	2011216	Forward	CTGAAGCCAAGAGGTTCTGG	290	2011029	2011216
		Reverse	AAGATAGCAGCATCGGCAGT		2011318

## Sheet: PCR primers
Name	Primer	Sequences(5'-3')
D1ProF	Forward	CACTACGAGTACGGGGGAAA
D1ProR	Reverse	TGGGTTTGGTTTCTGTCTCC
D1RTF	Forward	CAAGGAAGAGAGTGAGCAAGA
D1RTR	Reverse	CACTGAATTGGGCTTAACGTC
Actin11F	Forward	CGGTGGTTCTATCTTGGCATC
Actin11R	Reverse	GTCTTTCGCTTCAATAACCCTA
D2cDNAF	Forward	GGTACTGTTTGATCTTTGAATTTCAGT
D2cDNAR	Reverse	GCATCCCCGTAACTGTGAATTGTAG
