# Supplementary material for: Next-Generation Sequencing from Bulked-Segregant Analysis Accelerates the Simultaneous Identification of Two Qualitative Genes in Soybean
Source: Front Plant Sci. 2017 May 31;8:919. doi: 10.3389/fpls.2017.00919 (PMC5449466; doi:10.3389/fpls.2017.00919)
Supplement: TABLE S2 — Details of SNP-index and annotation for each SNP in the qCC1 region. [file Data_Sheet_2.XLSX]

## Sheet: Sheet1
Chromosome	Position	Reference base	Zhonghuang30	Jiyu102	SNP index of YC-bulk	SNP index of GC-bulk	Δ SNP-index	P-value	SNP annotation
Chr01	54152689	G	G	T	0.529412	0.903226	0.373814	0.00911101	INTRON
Chr01	54257013	C	C	T	0.566667	0.952381	0.385714	0.00326949	UPSTREAM
Chr01	54333918	A	A	T	0.541667	0.571429	0.0297619	1	DOWNSTREAM
Chr01	54333984	C	C	G	0.666667	0.363636	-0.30303	0.142189	DOWNSTREAM
Chr01	54334926	T	T	G	0.75	0.75	0	1	DOWNSTREAM
Chr01	54334941	A	A	T	0.85	0.727273	-0.122727	0.63808	DOWNSTREAM
Chr01	54335120	G	G	A	0.551724	0.464286	-0.0874384	0.599873	UTR_3_PRIME
Chr01	54335121	C	C	A	0.551724	0.464286	-0.0874384	0.599873	UTR_3_PRIME
Chr01	54335183	G	G	A	0.590909	0.5	-0.0909091	0.750433	UTR_3_PRIME
Chr01	54335212	C	C	T	0.615385	0.823529	0.208145	0.187403	UTR_3_PRIME
Chr01	54335265	G	G	A	0.571429	0.5625	-0.00892857	1	UTR_3_PRIME
Chr01	54335459	C	C	T	0.586207	0.607843	0.0216362	1	NON_SYNONYMOUS_CODING
Chr01	54336177	C	C	G	0.461538	0.8	0.338462	0.0200538	INTRON
Chr01	54336198	T	T	G	0.407407	0.761905	0.354497	0.0198793	INTRON
Chr01	54336539	C	C	T	0.709677	0.5	-0.209677	0.16272	SYNONYMOUS_CODING
Chr01	54336718	T	T	C	0.655172	0.73913	0.083958	0.560006	SYNONYMOUS_CODING
Chr01	54336916	C	C	A	0.894737	0.52381	-0.370927	0.0158134	UTR_5_PRIME
Chr01	54337079	T	T	C	0.684211	0.526316	-0.157895	0.507678	START_GAINED
Chr01	54362744	G	G	C	0.272727	1	0.727273	1.1884e-05	UPSTREAM
Chr01	54419334	A	A	G	0.487805	0.934783	0.446978	2.73918e-06	UPSTREAM
Chr01	54483006	T	T	C	0.64	0.981132	0.341132	8.86474e-05	UTR_5_PRIME
Chr01	54483369	C	C	T	0.52	1	0.48	1.01549e-07	INTRON
Chr01	54483483	T	T	C	0.628571	0.944444	0.315873	0.000346809	UTR_5_PRIME
Chr01	54484657	T	T	C	0.5	0.977273	0.477273	4.93411e-07	SYNONYMOUS_CODING
Chr01	54487538	A	A	G	0.535714	0.962963	0.427249	0.000375038	UTR_3_PRIME
Chr01	54497256	A	A	G	0.416667	1	0.583333	1.1087e-06	INTRON
Chr01	54497434	C	C	T	0.608696	0.975	0.366304	0.000264712	NON_SYNONYMOUS_CODING
Chr01	54497553	G	G	A	0.275862	1	0.724138	3.30856e-11	INTRON
Chr01	54497741	T	T	A	0.710526	0.969231	0.258704	0.000250776	INTRON
Chr01	54497946	T	T	G	0.565217	1	0.434783	4.39075e-09	SYNONYMOUS_CODING
Chr01	54498009	T	T	C	0.55	0.980769	0.430769	2.63484e-07	INTRON
Chr01	54498040	G	G	T	0.564103	0.981818	0.417716	3.18455e-07	INTRON
Chr01	54498182	C	C	T	0.604651	0.983607	0.378955	3.96095e-07	INTRON
Chr01	54498291	G	G	A	0.745455	0.980392	0.234938	0.000475384	INTRON
Chr01	54498546	C	C	T	0.525	0.982759	0.457759	2.26565e-08	INTRON
Chr01	54498698	T	T	A	0.72973	0.941176	0.211447	0.0253696	INTRON
Chr01	54499058	A	A	C	0.666667	0.956522	0.289855	0.0135745	INTRON
Chr01	54499166	A	A	T	0.466667	1	0.533333	5.32016e-07	INTRON
Chr01	54499287	T	T	C	0.5	1	0.5	6.501e-06	INTRON
Chr01	54499478	A	A	C	0.625	0.928571	0.303571	0.00644965	INTRON
Chr01	54499599	C	C	T	0.5	1	0.5	5.83213e-06	INTRON
Chr01	54499913	T	T	C	0.710526	0.947368	0.236842	0.0124962	SYNONYMOUS_CODING
Chr01	54499948	T	T	A	0.725	1	0.275	0.000704044	SPLICE_SITE_REGION
Chr01	54499993	G	G	A	0.634146	1	0.365854	1.95583e-05	INTRON
Chr01	54500407	G	G	T	0.545455	1	0.454545	0.000102668	INTRON
Chr01	54500778	T	T	C	0.6	1	0.4	0.00438365	INTRON
Chr01	54500780	G	G	A	0.6	1	0.4	0.00438365	INTRON
Chr01	54500951	A	A	G	0.628571	1	0.371429	1.71128e-05	INTRON
Chr01	54501311	A	A	G	0.580645	0.971429	0.390783	0.000126644	INTRON
Chr01	54501366	T	T	C	0.566667	1	0.433333	1.68896e-06	SYNONYMOUS_CODING
Chr01	54501473	T	T	A	0.512821	0.948718	0.435897	1.96821e-05	INTRON
Chr01	54501741	A	A	G	0.473684	1	0.526316	1.12066e-07	INTRON
Chr01	54501942	G	G	A	0.627907	1	0.372093	1.83171e-06	NON_SYNONYMOUS_CODING
Chr01	54502312	G	G	T	0.5	1	0.5	7.76292e-05	UTR_3_PRIME
Chr01	54502376	G	G	C	0.518519	1	0.481481	8.19276e-06	UTR_3_PRIME
Chr01	54504748	C	C	T	0.53125	1	0.46875	1.99151e-07	NON_SYNONYMOUS_CODING
Chr01	54504753	C	C	T	0.53125	0.976744	0.445494	2.91544e-06	SYNONYMOUS_CODING
Chr01	54504760	C	C	A	0.516129	0.974359	0.45823	4.84725e-06	NON_SYNONYMOUS_CODING
Chr01	54504771	A	A	G	0.533333	0.95	0.416667	7.36392e-05	SYNONYMOUS_CODING
Chr01	54504799	A	A	G	0.538462	0.95	0.411538	0.000102807	NON_SYNONYMOUS_CODING
Chr01	54505158	C	C	A	0.517241	0.986111	0.46887	1.90296e-08	NON_SYNONYMOUS_CODING
Chr01	54505251	C	C	T	0.631579	0.965517	0.333938	2.5524e-05	SYNONYMOUS_CODING
Chr01	54505338	T	T	C	0.606061	1	0.393939	7.75808e-07	SYNONYMOUS_CODING
Chr01	54505615	G	G	A	0.613636	1	0.386364	8.58372e-08	NON_SYNONYMOUS_CODING
Chr01	54505737	C	C	T	0.564103	1	0.435897	8.32106e-08	SYNONYMOUS_CODING
Chr01	54505738	A	A	G	0.575	1	0.425	1.17072e-07	NON_SYNONYMOUS_CODING
Chr01	54505783	T	T	C	0.65	1	0.35	1.84192e-06	NON_SYNONYMOUS_CODING
Chr01	54505830	C	C	A	0.738095	1	0.261905	3.39591e-05	SYNONYMOUS_CODING
Chr01	54506139	G	G	A	0.590909	1	0.409091	1.28474e-08	SYNONYMOUS_CODING
Chr01	54506441	G	G	A	0.5625	1	0.4375	1.46455e-09	NON_SYNONYMOUS_CODING
Chr01	54506508	G	G	A	0.595238	1	0.404762	5.57028e-08	SYNONYMOUS_CODING
Chr01	54506533	C	C	T	0.609756	1	0.390244	1.86776e-07	SYNONYMOUS_CODING
Chr01	54506553	G	G	A	0.555556	0.982759	0.427203	2.05376e-07	SYNONYMOUS_CODING
Chr01	54506604	T	T	C	0.6	0.982759	0.382759	8.1678e-07	SYNONYMOUS_CODING
Chr01	54506640	C	C	T	0.638889	0.982456	0.343567	9.13637e-06	SYNONYMOUS_CODING
Chr01	54506655	A	A	G	0.580645	0.980769	0.400124	4.15549e-06	SYNONYMOUS_CODING
Chr01	54506672	C	C	T	0.606061	1	0.393939	2.59945e-06	NON_SYNONYMOUS_CODING
Chr01	54506679	A	A	G	0.6	1	0.4	2.3536e-06	SYNONYMOUS_CODING
Chr01	54506785	G	G	A	0.574468	0.982143	0.407675	1.37156e-07	NON_SYNONYMOUS_CODING
Chr01	54507038	C	C	T	0.552632	0.97561	0.422978	5.14262e-06	DOWNSTREAM
Chr01	54507336	A	A	G	0.55814	1	0.44186	1.36144e-06	DOWNSTREAM
Chr01	54507432	G	G	A	0.653061	1	0.346939	0.000334987	DOWNSTREAM
Chr01	54507443	G	G	A	0.666667	1	0.333333	0.000587697	DOWNSTREAM
Chr01	54507481	T	T	C	0.619048	1	0.380952	0.000230191	DOWNSTREAM
Chr01	54507550	G	G	A	0.575	1	0.425	2.6512e-05	DOWNSTREAM
Chr01	54507585	A	A	G	0.479167	0.965517	0.486351	4.5488e-06	DOWNSTREAM
Chr01	54507683	T	T	C	0.342105	0.958333	0.616228	7.77224e-07	DOWNSTREAM
Chr01	54507779	T	T	C	0.6	1	0.4	0.00107023	DOWNSTREAM
Chr01	54507792	G	G	A	0.567568	1	0.432432	0.000376915	DOWNSTREAM
Chr01	54507813	G	G	C	0.638889	1	0.361111	0.00551784	DOWNSTREAM
Chr01	54507917	G	G	T	0.69697	1	0.30303	0.0424021	DOWNSTREAM
Chr01	54507934	G	G	A	0.705882	1	0.294118	0.023456	DOWNSTREAM
Chr01	54507944	C	C	T	0.771429	1	0.228571	0.0854783	DOWNSTREAM
Chr01	54507955	T	T	A	0.8125	1	0.1875	0.160064	DOWNSTREAM
Chr01	54507956	C	C	T	0.78125	1	0.21875	0.162948	DOWNSTREAM
Chr01	54507958	A	A	G	0.78125	1	0.21875	0.162948	DOWNSTREAM
Chr01	54508006	A	A	G	0.774194	0.9375	0.163306	0.234332	DOWNSTREAM
Chr01	54508017	C	C	T	0.757576	0.928571	0.170996	0.244498	DOWNSTREAM
Chr01	54508048	C	C	T	0.666667	0.923077	0.25641	0.129055	DOWNSTREAM
Chr01	54509315	T	T	C	0.588235	1	0.411765	0.00768987	UPSTREAM
Chr01	54509871	C	C	T	0.454545	1	0.545455	0.00457666	UPSTREAM
Chr01	54510046	A	A	G	0.692308	1	0.307692	0.0983437	UPSTREAM
Chr01	54510314	T	T	C	0.666667	1	0.333333	0.00219077	UPSTREAM
Chr01	54510430	G	G	A	0.714286	1	0.285714	0.00579322	UPSTREAM
Chr01	54510460	A	A	G	0.826087	1	0.173913	0.0327085	UPSTREAM
Chr01	54510630	C	C	T	0.72	1	0.28	0.00110184	UPSTREAM
Chr01	54510733	A	A	G	0.619048	1	0.380952	2.43367e-05	SYNONYMOUS_CODING
Chr01	54510886	G	G	A	0.764706	0.981818	0.217112	0.00979792	NON_SYNONYMOUS_CODING
Chr01	54511298	C	C	T	0.555556	0.984375	0.428819	5.90745e-07	SYNONYMOUS_CODING
Chr01	54511350	C	C	T	0.636364	0.983333	0.34697	8.42275e-06	NON_SYNONYMOUS_CODING
Chr01	54511364	A	A	T	0.628571	0.984375	0.355804	2.54746e-06	SYNONYMOUS_CODING
Chr01	54511475	T	T	A	0.545455	1	0.454545	4.81643e-09	NON_SYNONYMOUS_CODING
Chr01	54511477	T	T	C	0.612903	1	0.387097	1.97965e-07	NON_SYNONYMOUS_CODING
Chr01	54511953	A	A	G	0.459459	1	0.540541	1.24525e-11	SYNONYMOUS_CODING
Chr01	54512392	T	T	G	0.305556	1	0.694444	1.4666e-14	INTRON
Chr01	54512520	A	A	G	0.595238	1	0.404762	7.97421e-07	SYNONYMOUS_CODING
Chr01	54512541	T	T	A	0.522727	1	0.477273	1.91964e-07	SYNONYMOUS_CODING
Chr01	54512599	C	C	A	0.487179	1	0.512821	6.96116e-08	INTRON
Chr01	54512600	A	A	T	0.487179	1	0.512821	6.96116e-08	INTRON
Chr01	54512645	G	G	A	0.5	1	0.5	7.79826e-08	INTRON
Chr01	54512958	G	G	T	0.666667	1	0.333333	0.000235084	NON_SYNONYMOUS_CODING
Chr01	54512974	A	A	G	0.677419	1	0.322581	0.000853943	NON_SYNONYMOUS_CODING
Chr01	54513082	C	C	G	0.619048	1	0.380952	0.000647114	NON_SYNONYMOUS_CODING
Chr01	54514184	T	T	C	0.4375	0.928571	0.491071	0.00669665	DOWNSTREAM
Chr01	54514465	A	A	G	0.315789	0.909091	0.593301	1.48893e-05	UTR_3_PRIME
Chr01	54514604	C	C	T	0.484848	0.942308	0.457459	1.93775e-06	UTR_3_PRIME
Chr01	54515168	A	A	G	0.648649	1	0.351351	1.3725e-06	SYNONYMOUS_CODING
Chr01	54515704	T	T	A	0.655172	1	0.344828	0.000973593	INTRON
Chr01	54516056	A	A	C	0.564103	1	0.435897	3.0185e-06	INTRON
Chr01	54516745	A	A	G	0.542857	0.941176	0.398319	0.000222366	INTRON
Chr01	54517150	C	C	T	0.625	0.944444	0.319444	0.012226	INTRON
Chr01	54517151	A	A	G	0.634146	0.947368	0.313222	0.0119358	INTRON
Chr01	54517458	T	T	G	0.71875	1	0.28125	0.00203691	INTRON
Chr01	54518068	C	C	T	0.533333	0.958333	0.425	0.000553622	INTRON
Chr01	54518630	T	T	C	0.714286	1	0.285714	0.0977778	INTRON
Chr01	54519813	C	C	T	0.809524	1	0.190476	0.106942	UPSTREAM
Chr01	54519842	A	A	G	0.73913	1	0.26087	0.0633978	UPSTREAM
Chr01	54520085	C	C	T	0.384615	1	0.615385	4.35528e-06	UPSTREAM
Chr01	54520157	C	C	T	0.552632	1	0.447368	9.31726e-06	UPSTREAM
Chr01	54520174	A	A	G	0.578947	1	0.421053	2.76977e-05	UPSTREAM
Chr01	54520189	G	G	T	0.6	1	0.4	4.0421e-05	UPSTREAM
Chr01	54520312	A	A	G	0.62069	0.971429	0.350739	0.000638586	UPSTREAM
Chr01	54520320	C	C	T	0.592593	0.972222	0.37963	0.00018241	UPSTREAM
Chr01	54520412	C	C	T	0.608696	1	0.391304	0.000153667	UPSTREAM
Chr01	54520736	G	G	A	0.588235	1	0.411765	3.05256e-06	UPSTREAM
Chr01	54520823	T	T	C	0.642857	1	0.357143	3.30803e-05	UPSTREAM
Chr01	54520958	A	A	G	0.594595	0.964286	0.369691	8.78785e-06	UPSTREAM
Chr01	54521045	C	C	A	0.651163	1	0.348837	5.98143e-07	UPSTREAM
Chr01	54521383	G	G	A	0.648649	0.963636	0.314988	8.6017e-05	UPSTREAM
Chr01	54521452	A	A	C	0.641026	1	0.358974	1.41214e-06	UPSTREAM
Chr01	54521486	G	G	A	0.666667	1	0.333333	1.89016e-06	UPSTREAM
Chr01	54521496	T	T	C	0.65	1	0.35	9.698e-07	UPSTREAM
Chr01	54521564	T	T	C	0.6	1	0.4	3.6127e-09	UPSTREAM
Chr01	54521626	T	T	C	0.604167	1	0.395833	1.7497e-08	UPSTREAM
Chr01	54521671	G	G	A	0.745098	1	0.254902	4.44936e-05	UPSTREAM
Chr01	54521812	A	A	G	0.583333	1	0.416667	5.58616e-07	UPSTREAM
Chr01	54521915	T	T	A	0.59375	1	0.40625	7.78677e-07	UPSTREAM
Chr01	54522066	T	T	C	0.66	1	0.34	3.08233e-06	UPSTREAM
Chr01	54522081	C	C	G	0.653846	1	0.346154	1.3402e-06	UPSTREAM
Chr01	54522115	C	C	T	0.659091	1	0.340909	6.70834e-05	UPSTREAM
Chr01	54522124	A	A	G	0.681818	1	0.318182	0.000146464	UPSTREAM
Chr01	54522181	A	A	G	0.627907	1	0.372093	2.37363e-05	UPSTREAM
Chr01	54522202	A	A	G	0.564103	1	0.435897	7.24356e-06	UPSTREAM
Chr01	54522229	G	G	A	0.5	1	0.5	7.49558e-07	UPSTREAM
Chr01	54522334	G	G	A	0.730769	1	0.269231	0.00283635	UPSTREAM
Chr01	54522457	G	G	A	0.580645	1	0.419355	5.30529e-05	UPSTREAM
Chr01	54522500	A	A	G	0.527778	1	0.472222	6.77615e-05	UPSTREAM
Chr01	54525789	G	G	A	0.473684	1	0.526316	8.23995e-05	DOWNSTREAM
Chr01	54526888	G	G	C	0.657895	0.982143	0.324248	1.79546e-05	DOWNSTREAM
Chr01	54528515	C	C	T	0.615385	1	0.384615	5.48979e-07	DOWNSTREAM
Chr01	54529996	A	A	T	0.424242	1	0.575758	8.13305e-05	DOWNSTREAM
Chr01	54530052	G	G	A	0.48	1	0.52	0.00256261	DOWNSTREAM
Chr01	54530368	C	C	T	0.515152	1	0.484848	0.00339366	DOWNSTREAM
Chr01	54530469	G	G	A	0.5	1	0.5	0.000563749	DOWNSTREAM
Chr01	54530855	C	C	G	0.566667	1	0.433333	3.81781e-06	NON_SYNONYMOUS_CODING
Chr01	54531238	G	G	A	0.617647	1	0.382353	0.00027425	NON_SYNONYMOUS_CODING
Chr01	54532608	C	C	G	0.538462	1	0.461538	2.20129e-05	UTR_5_PRIME
Chr01	54534275	A	A	T	0.648649	1	0.351351	7.7282e-05	UPSTREAM
Chr01	54534486	G	G	A	0.678571	1	0.321429	2.64746e-05	UPSTREAM
Chr01	54539008	C	C	A	0.645161	1	0.354839	0.00349543	DOWNSTREAM
Chr01	54539012	G	G	C	0.647059	1	0.352941	0.00225951	DOWNSTREAM
Chr01	54541558	C	C	T	0.571429	1	0.428571	0.0074982	INTRON
Chr01	54542348	G	G	T	0.58	1	0.42	1.6512e-08	UTR_3_PRIME
Chr01	54544113	T	T	A	0.5	1	0.5	0.01373	UPSTREAM
Chr01	54544267	T	T	C	0.657143	1	0.342857	0.00436355	UTR_5_PRIME
Chr01	54544460	C	C	T	0.48	1	0.52	4.69267e-06	NON_SYNONYMOUS_CODING
Chr01	54545326	T	T	C	0.676471	1	0.323529	0.000111733	INTRON
Chr01	54545770	A	A	T	0.511628	0.978723	0.467095	1.22579e-07	INTRON
Chr01	54546366	T	T	C	0.512821	1	0.487179	7.79826e-08	INTRON
Chr01	54547291	A	A	G	0.5	1	0.5	7.15526e-08	INTRON
Chr01	54549372	A	A	C	0.692308	1	0.307692	0.0342045	UTR_3_PRIME
Chr01	54549857	G	G	A	0.594595	1	0.405405	0.00495655	DOWNSTREAM
Chr01	54549991	G	G	T	0.8	1	0.2	0.0392594	DOWNSTREAM
Chr01	54550037	A	A	G	0.772727	1	0.227273	0.0112104	DOWNSTREAM
Chr01	54551438	T	T	G	0.565217	1	0.434783	3.91152e-05	DOWNSTREAM
Chr01	54551581	T	T	C	0.590909	1	0.409091	3.39587e-07	DOWNSTREAM
Chr01	54551587	C	C	T	0.6	1	0.4	9.05564e-07	DOWNSTREAM
Chr01	54551654	A	A	C	0.609756	1	0.390244	1.08753e-07	DOWNSTREAM
Chr01	54552196	C	C	T	0.695652	1	0.304348	0.00211753	DOWNSTREAM
Chr01	54557735	A	A	T	0.642857	1	0.357143	0.0530303	UPSTREAM
Chr01	54557922	T	T	A	0.555556	1	0.444444	0.000457968	UPSTREAM
Chr01	54558003	T	T	C	0.764706	1	0.235294	0.0289358	UPSTREAM
Chr01	54558131	A	A	G	0.62963	1	0.37037	0.00851431	UPSTREAM
Chr01	54558891	G	G	A	0.481481	1	0.518519	8.90975e-07	SYNONYMOUS_CODING
Chr01	54559730	G	G	A	0.540541	1	0.459459	3.21512e-08	INTRON
Chr01	54560135	G	G	A	0.470588	1	0.529412	2.04111e-13	INTRON
Chr01	54560159	C	C	G	0.478261	0.986842	0.508581	9.16558e-12	INTRON
Chr01	54560794	G	G	A	0.48	1	0.52	4.10765e-08	INTRON
Chr01	54560979	A	A	T	0.659574	1	0.340426	1.586e-06	INTRON
Chr01	54561088	G	G	T	0.555556	1	0.444444	6.74777e-07	INTRON
Chr01	54561859	G	G	T	0.595745	1	0.404255	4.61809e-07	INTRON
Chr01	54562267	A	A	C	0.6	1	0.4	1.44228e-05	NON_SYNONYMOUS_CODING
Chr01	54563136	G	G	A	0.52381	1	0.47619	9.57138e-08	SPLICE_SITE_REGION
Chr01	54563955	T	T	C	0.612903	1	0.387097	4.29693e-05	INTRON
Chr01	54565435	T	T	C	0.648649	1	0.351351	1.9388e-05	UTR_3_PRIME
Chr01	54565683	T	T	G	0.666667	1	0.333333	3.45969e-05	DOWNSTREAM
Chr01	54565883	T	T	G	0.645161	1	0.354839	2.8016e-05	DOWNSTREAM
Chr01	54566262	A	A	G	0.666667	1	0.333333	0.0159776	DOWNSTREAM
Chr01	54566617	C	C	T	0.645161	1	0.354839	0.00850284	DOWNSTREAM
Chr01	54567207	A	A	T	0.790698	1	0.209302	0.00254754	DOWNSTREAM
Chr01	54572623	A	A	C	0.571429	1	0.428571	1.74631e-05	SYNONYMOUS_CODING
Chr01	54572930	T	T	G	0.666667	1	0.333333	0.00483642	INTRON
Chr01	54575736	C	C	G	0.7	1	0.3	0.0902256	INTRON
Chr01	54576534	G	G	A	0.625	1	0.375	0.000137502	STOP_GAINED
Chr01	54577181	C	C	T	0.633333	1	0.366667	4.25094e-05	INTRON
Chr01	54577264	A	A	T	0.607143	1	0.392857	3.48726e-05	NON_SYNONYMOUS_CODING
Chr01	54577633	C	C	A	0.615385	1	0.384615	7.0453e-05	INTRON
Chr01	54577979	A	A	G	0.666667	1	0.333333	3.12929e-06	UTR_3_PRIME
Chr01	54578620	C	C	G	0.846154	1	0.153846	0.48	DOWNSTREAM
Chr01	54580463	T	T	C	0.413793	1	0.586207	3.20262e-10	SYNONYMOUS_CODING
Chr01	54581252	G	G	A	0.619048	1	0.380952	6.39284e-07	SYNONYMOUS_CODING
Chr01	54581623	T	T	A	0.638889	1	0.361111	6.82338e-05	INTRON
Chr01	54582443	C	C	T	0.615385	1	0.384615	0.000445588	INTRON
Chr01	54582797	A	A	G	0.548387	1	0.451613	5.54129e-06	INTRON
Chr01	54583085	C	C	G	0.481481	1	0.518519	1.50831e-06	NON_SYNONYMOUS_CODING
Chr01	54584027	T	T	C	0.53125	1	0.46875	9.11939e-06	INTRON
Chr01	54584848	C	C	T	0.516129	1	0.483871	1.64769e-07	SYNONYMOUS_CODING
Chr01	54584925	A	A	T	0.571429	1	0.428571	8.99435e-08	INTRON
Chr01	54585008	A	A	T	0.638298	1	0.361702	1.31603e-05	INTRON
Chr01	54585242	C	C	T	0.625	1	0.375	3.10069e-05	SYNONYMOUS_CODING
Chr01	54585596	A	A	G	0.617647	1	0.382353	6.9072e-05	UTR_3_PRIME
Chr01	54587448	T	T	G	0.666667	1	0.333333	0.00172888	DOWNSTREAM
Chr01	54587817	G	G	A	0.651163	1	0.348837	2.76347e-06	DOWNSTREAM
Chr01	54588091	C	C	T	0.5	1	0.5	7.72046e-06	DOWNSTREAM
Chr01	54589169	A	A	G	0.75	1	0.25	0.0899926	UPSTREAM
Chr01	54589214	G	G	T	0.863636	1	0.136364	0.534274	UPSTREAM
Chr01	54590930	T	T	C	0.590909	1	0.409091	3.39587e-07	INTRON
Chr01	54591030	A	A	G	0.674419	1	0.325581	3.841e-05	DOWNSTREAM
Chr01	54591146	G	G	A	0.613636	1	0.386364	3.97918e-07	DOWNSTREAM
Chr01	54591180	C	C	T	0.6	1	0.4	1.54399e-07	DOWNSTREAM
Chr01	54591401	T	T	G	0.652174	1	0.347826	0.000345171	DOWNSTREAM
Chr01	54591483	G	G	T	0.588235	1	0.411765	0.00154101	DOWNSTREAM
Chr01	54591510	A	A	T	0.636364	1	0.363636	0.000847412	DOWNSTREAM
Chr01	54591521	A	A	G	0.681818	1	0.318182	0.00198536	DOWNSTREAM
Chr01	54596973	T	T	G	0.185185	1	0.814815	2.38734e-08	SPLICE_SITE_REGION
Chr01	54597100	T	T	A	0.461538	1	0.538462	9.5216e-07	SYNONYMOUS_CODING
Chr01	54597622	G	G	T	0.658537	1	0.341463	4.61705e-06	INTRON
Chr01	54597634	G	G	A	0.648649	1	0.351351	2.16776e-06	INTRON
Chr01	54598035	G	G	A	0.448276	0.928571	0.480296	2.45975e-06	NON_SYNONYMOUS_CODING
Chr01	54598291	T	T	C	0.608696	1	0.391304	0.000326167	DOWNSTREAM
Chr01	54599091	T	T	C	0.47619	1	0.52381	0.000164799	DOWNSTREAM
Chr01	54599361	A	A	G	0.625	1	0.375	0.0142862	DOWNSTREAM
Chr01	54599387	A	A	G	0.625	1	0.375	0.0237087	DOWNSTREAM
Chr01	54599390	T	T	C	0.625	1	0.375	0.0237087	DOWNSTREAM
Chr01	54599425	T	T	C	0.588235	1	0.411765	0.0260554	DOWNSTREAM
Chr01	54602258	C	C	G	0.703704	1	0.296296	0.00504842	SYNONYMOUS_CODING
Chr01	54602516	C	C	T	0.730769	1	0.269231	0.000756398	SYNONYMOUS_CODING
Chr01	54602589	A	A	G	0.684211	1	0.315789	8.58148e-06	INTRON
Chr01	54602615	G	G	A	0.6	1	0.4	3.03954e-07	INTRON
Chr01	54603012	T	T	G	0.571429	1	0.428571	1.70663e-06	NON_SYNONYMOUS_CODING
Chr01	54607305	C	C	T	0.62069	1	0.37931	1.14474e-05	INTRON
Chr01	54607413	T	T	C	0.638889	1	0.361111	6.82338e-05	INTRON
Chr01	54610243	T	T	G	0.529412	1	0.470588	0.000137164	UTR_5_PRIME
Chr01	54611629	T	T	C	0.5625	1	0.4375	0.00842912	UPSTREAM
Chr01	54617642	C	C	T	0.560976	1	0.439024	1.29157e-06	UPSTREAM
Chr01	54620708	G	G	C	0.375	1	0.625	2.39194e-06	UPSTREAM
Chr01	54620739	A	A	G	0.4375	1	0.5625	1.63224e-06	UPSTREAM
Chr01	54621259	T	T	C	0.568182	1	0.431818	6.15896e-08	DOWNSTREAM
Chr01	54621411	A	A	G	0.448276	1	0.551724	2.60551e-10	DOWNSTREAM
Chr01	54621599	C	C	G	0.513514	1	0.486486	4.86397e-07	DOWNSTREAM
Chr01	54621703	C	C	G	0.641026	1	0.358974	8.27324e-06	DOWNSTREAM
Chr01	54621794	C	C	G	0.5	1	0.5	8.5042e-08	DOWNSTREAM
Chr01	54621853	C	C	T	0.566667	1	0.433333	1.37597e-07	DOWNSTREAM
Chr01	54621922	T	T	C	0.6	1	0.4	4.66293e-06	DOWNSTREAM
Chr01	54622124	A	A	C	0.533333	1	0.466667	2.1506e-05	DOWNSTREAM
Chr01	54622492	T	T	C	0.482759	1	0.517241	9.33955e-06	DOWNSTREAM
Chr01	54622596	G	G	A	0.653846	1	0.346154	0.0157989	DOWNSTREAM
Chr01	54622615	G	G	T	0.727273	1	0.272727	0.0626656	DOWNSTREAM
Chr01	54622645	A	A	C	0.75	1	0.25	0.0341567	DOWNSTREAM
Chr01	54623466	T	T	C	0.681818	1	0.318182	0.01442	DOWNSTREAM
Chr01	54625458	C	C	T	0.578947	1	0.421053	4.39305e-06	INTRON
Chr01	54625485	C	C	T	0.526316	1	0.473684	8.63629e-07	INTRON
Chr01	54625961	A	A	C	0.555556	1	0.444444	5.38182e-06	INTRON
Chr01	54626055	G	G	C	0.585366	1	0.414634	3.70137e-05	INTRON
Chr01	54626259	G	G	T	0.533333	1	0.466667	2.67162e-05	INTRON
Chr01	54626361	A	A	T	0.653846	1	0.346154	0.000587549	INTRON
Chr01	54626722	A	A	T	0.638889	1	0.361111	1.2576e-05	INTRON
Chr01	54627190	C	C	T	0.766667	1	0.233333	0.0356455	INTRON
Chr01	54627260	G	G	C	0.758621	1	0.241379	0.0134988	INTRON
Chr01	54627771	T	T	A	0.571429	1	0.428571	7.48711e-08	SYNONYMOUS_CODING
Chr01	54627863	C	C	A	0.552632	1	0.447368	5.81783e-08	INTRON
Chr01	54628435	C	C	T	0.608696	1	0.391304	0.00156732	INTRON
Chr01	54629695	A	A	T	0.4375	1	0.5625	5.23375e-11	INTRON
Chr01	54629837	T	T	G	0.543478	1	0.456522	1.8779e-08	NON_SYNONYMOUS_CODING
Chr01	54630021	A	A	G	0.692308	1	0.307692	1.42783e-05	SYNONYMOUS_CODING
Chr01	54630123	T	T	G	0.590909	1	0.409091	1.75293e-07	INTRON
Chr01	54630369	T	T	C	0.551724	1	0.448276	7.86639e-07	INTRON
Chr01	54630821	A	A	C	0.518519	1	0.481481	1.58438e-07	INTRON
Chr01	54631304	T	T	C	0.513514	1	0.486486	5.36063e-07	INTRON
Chr01	54631491	T	T	G	0.542857	1	0.457143	3.27402e-06	INTRON
Chr01	54631570	C	C	T	0.552632	1	0.447368	2.83587e-07	INTRON
Chr01	54631576	G	G	C	0.529412	1	0.470588	2.57772e-07	INTRON
Chr01	54631578	A	A	T	0.545455	1	0.454545	8.9762e-07	INTRON
Chr01	54632380	A	A	T	0.674419	1	0.325581	3.2754e-06	SYNONYMOUS_CODING
Chr01	54633102	G	G	T	0.709677	1	0.290323	3.17168e-05	NON_SYNONYMOUS_CODING
Chr01	54633802	A	A	G	0.52	1	0.48	1.67632e-07	SYNONYMOUS_CODING
Chr01	54633964	C	C	T	0.540541	1	0.459459	3.99593e-08	SYNONYMOUS_CODING
Chr01	54634353	A	A	G	0.657143	1	0.342857	0.000163316	SYNONYMOUS_CODING
Chr01	54634695	A	A	G	0.71875	1	0.28125	0.00292738	INTRON
Chr01	54634718	A	A	C	0.676471	1	0.323529	0.000458213	INTRON
Chr01	54634850	C	C	A	0.615385	1	0.384615	2.96722e-05	INTRON
Chr01	54634993	T	T	G	0.5	1	0.5	9.27527e-07	SYNONYMOUS_CODING
Chr01	54635420	T	T	C	0.586207	1	0.413793	2.82264e-06	INTRON
Chr01	54635558	C	C	T	0.428571	1	0.571429	4.01266e-08	INTRON
Chr01	54635607	A	A	G	0.594595	1	0.405405	1.44167e-05	INTRON
Chr01	54635756	A	A	G	0.606061	1	0.393939	9.15884e-07	NON_SYNONYMOUS_CODING
Chr01	54636186	G	G	A	0.592593	1	0.407407	5.03242e-06	INTRON
Chr01	54636240	A	A	T	0.64	1	0.36	0.000315482	INTRON
Chr01	54636773	A	A	T	0.591837	1	0.408163	1.15363e-05	INTRON
Chr01	54636987	A	A	G	0.5	1	0.5	3.25531e-07	INTRON
Chr01	54637046	G	G	T	0.571429	1	0.428571	2.37619e-06	INTRON
Chr01	54637181	C	C	A	0.655172	1	0.344828	0.000767735	INTRON
Chr01	54637756	A	A	G	0.487179	1	0.512821	3.76759e-09	INTRON
Chr01	54638831	G	G	T	0.533333	1	0.466667	0.00191185	UPSTREAM
Chr01	54639298	A	A	G	0.5	1	0.5	1.78924e-08	UPSTREAM
Chr01	54639663	T	T	C	0.6	1	0.4	7.9881e-07	UPSTREAM
Chr01	54639757	A	A	C	0.5625	1	0.4375	8.4086e-07	UPSTREAM
Chr01	54639895	G	G	T	0.5625	1	0.4375	1.24077e-07	UPSTREAM
Chr01	54641084	G	G	T	0.454545	1	0.545455	9.28175e-06	UPSTREAM
Chr01	54641154	G	G	A	0.555556	1	0.444444	0.000370736	UPSTREAM
Chr01	54641227	A	A	G	0.733333	1	0.266667	0.0433815	UPSTREAM
Chr01	54644586	T	T	A	0.461538	1	0.538462	1.25512e-06	INTERGENIC
Chr01	54646254	A	A	C	0.736842	1	0.263158	0.133636	INTERGENIC
Chr01	54646624	T	T	C	0.766667	1	0.233333	0.012401	INTERGENIC
Chr01	54647164	T	T	C	0.68	1	0.32	0.00169855	INTERGENIC
Chr01	54648227	C	C	T	0.8	1	0.2	0.13922	DOWNSTREAM
Chr01	54648323	G	G	C	0.533333	1	0.466667	0.00813824	DOWNSTREAM
Chr01	54648324	C	C	T	0.533333	1	0.466667	0.00813824	DOWNSTREAM
Chr01	54648345	A	A	G	0.5	1	0.5	0.00271198	DOWNSTREAM
Chr01	54648374	A	A	T	0.571429	1	0.428571	0.0170569	DOWNSTREAM
Chr01	54648383	C	C	T	0.529412	1	0.470588	0.00891605	DOWNSTREAM
Chr01	54648431	T	T	C	0.428571	1	0.571429	0.00292906	DOWNSTREAM
Chr01	54648513	G	G	C	0.533333	1	0.466667	0.00337932	DOWNSTREAM
Chr01	54648612	G	G	A	0.682927	1	0.317073	0.00569187	DOWNSTREAM
Chr01	54649075	T	T	C	0.615385	1	0.384615	7.73404e-05	DOWNSTREAM
Chr01	54649293	G	G	A	0.625	1	0.375	0.000616351	DOWNSTREAM
Chr01	54649644	C	C	A	0.541667	1	0.458333	4.50603e-07	DOWNSTREAM
Chr01	54650371	C	C	T	0.535714	1	0.464286	0.00160124	DOWNSTREAM
Chr01	54653683	C	C	A	0.5625	1	0.4375	1.03384e-06	INTRON
Chr01	54653713	T	T	C	0.571429	1	0.428571	2.81097e-06	INTRON
Chr01	54654279	C	C	G	0.692308	1	0.307692	0.00069125	INTRON
Chr01	54654504	C	C	T	0.525	1	0.475	4.43257e-06	NON_SYNONYMOUS_CODING
Chr01	54655402	C	C	T	0.515152	1	0.484848	3.87935e-05	INTRON
Chr01	54655564	T	T	C	0.571429	1	0.428571	0.000418621	INTRON
Chr01	54655961	T	T	G	0.636364	1	0.363636	0.000151007	INTRON
Chr01	54657669	A	A	G	0.622222	1	0.377778	3.53947e-07	INTRON
Chr01	54658057	C	C	T	0.645161	1	0.354839	1.26723e-05	INTRON
Chr01	54661742	T	T	C	0.6	1	0.4	0.000333829	DOWNSTREAM
Chr01	54662968	C	C	G	0.606061	1	0.393939	0.00958845	INTRON
Chr01	54663103	T	T	A	0.571429	1	0.428571	0.00482573	INTRON
Chr01	54663210	C	C	T	0.478261	1	0.521739	1.94073e-05	INTRON
Chr01	54663233	T	T	C	0.4	1	0.6	7.29409e-07	INTRON
Chr01	54663517	A	A	G	0.525	1	0.475	2.40408e-08	NON_SYNONYMOUS_CODING
Chr01	54663883	G	G	A	0.466667	1	0.533333	4.56821e-12	UPSTREAM
Chr01	54664181	G	G	T	0.666667	1	0.333333	0.000317038	UPSTREAM
Chr01	54665657	C	C	T	0.722222	1	0.277778	0.0114332	DOWNSTREAM
Chr01	54665723	A	A	G	0.76	1	0.24	0.06561	DOWNSTREAM
Chr01	54666053	C	C	A	0.578947	1	0.421053	0.000982801	DOWNSTREAM
Chr01	54666090	T	T	C	0.75	1	0.25	0.0479577	DOWNSTREAM
Chr01	54666094	A	A	G	0.772727	1	0.227273	0.0564856	DOWNSTREAM
Chr01	54666120	C	C	G	0.8	1	0.2	0.269347	DOWNSTREAM
Chr01	54666130	C	C	T	0.722222	1	0.277778	0.128205	DOWNSTREAM
Chr01	54666553	C	C	T	0.583333	1	0.416667	0.00333704	DOWNSTREAM
Chr01	54666567	A	A	C	0.666667	1	0.333333	0.00400722	DOWNSTREAM
Chr01	54666574	T	T	C	0.714286	1	0.285714	0.0109531	DOWNSTREAM
Chr01	54666607	G	G	A	0.666667	1	0.333333	0.0019577	DOWNSTREAM
Chr01	54666613	C	C	T	0.615385	1	0.384615	0.00118507	DOWNSTREAM
Chr01	54666614	G	G	A	0.615385	1	0.384615	0.00118507	DOWNSTREAM
Chr01	54666625	G	G	A	0.5	1	0.5	0.00033627	DOWNSTREAM
Chr01	54666697	G	G	A	0.6	1	0.4	0.00628481	DOWNSTREAM
Chr01	54666698	C	C	G	0.6	1	0.4	0.00628481	DOWNSTREAM
Chr01	54666882	C	C	T	0.56	1	0.44	0.000970648	UTR_3_PRIME
Chr01	54666905	G	G	A	0.642857	1	0.357143	0.00275364	UTR_3_PRIME
Chr01	54667020	A	A	G	0.59375	1	0.40625	3.31918e-06	UTR_3_PRIME
Chr01	54667036	T	T	A	0.645161	1	0.354839	4.64261e-05	UTR_3_PRIME
Chr01	54667096	T	T	C	0.709677	1	0.290323	0.0189998	UTR_3_PRIME
Chr01	54667111	C	C	A	0.675676	1	0.324324	0.0104837	NON_SYNONYMOUS_CODING
Chr01	54667272	A	A	G	0.6	1	0.4	0.00035381	NON_SYNONYMOUS_CODING
Chr01	54667293	A	A	G	0.6	1	0.4	0.00035381	NON_SYNONYMOUS_CODING
Chr01	54667296	A	A	G	0.583333	1	0.416667	0.000353247	NON_SYNONYMOUS_CODING
Chr01	54667338	G	G	T	0.578947	1	0.421053	5.71172e-05	NON_SYNONYMOUS_CODING
Chr01	54667402	G	G	A	0.578947	1	0.421053	1.44167e-05	STOP_GAINED
Chr01	54667438	A	A	T	0.580645	1	0.419355	5.30529e-05	INTRON
Chr01	54667533	A	A	C	0.611111	1	0.388889	0.00252166	INTRON
Chr01	54667728	C	C	T	0.606061	1	0.393939	0.0019332	INTRON
Chr01	54667735	T	T	C	0.606061	1	0.393939	0.00174135	INTRON
Chr01	54667848	A	A	G	0.615385	1	0.384615	0.00542269	INTRON
Chr01	54668631	T	T	C	0.5	1	0.5	0.000926956	UTR_3_PRIME
Chr01	54668657	G	G	A	0.444444	1	0.555556	0.000344298	UTR_3_PRIME
Chr01	54668665	A	A	G	0.470588	1	0.529412	0.000344298	UTR_3_PRIME
Chr01	54668669	A	A	T	0.411765	1	0.588235	7.65106e-05	UTR_3_PRIME
Chr01	54669324	T	T	A	0.818182	1	0.181818	0.199275	UTR_3_PRIME
Chr01	54669511	C	C	G	0.545455	1	0.454545	0.00229422	UTR_3_PRIME
Chr01	54669607	G	G	A	0.619048	1	0.380952	0.000319569	UTR_3_PRIME
Chr01	54669696	C	C	T	0.714286	1	0.285714	0.000919259	SYNONYMOUS_CODING
Chr01	54669885	G	G	T	0.5	1	0.5	1.23229e-07	NON_SYNONYMOUS_CODING
Chr01	54670492	T	T	G	0.52381	1	0.47619	0.00181293	UTR_5_PRIME
Chr01	54672575	A	A	C	0.444444	1	0.555556	0.000125622	START_GAINED
Chr01	54673540	C	C	G	0.4375	1	0.5625	4.9574e-10	UTR_5_PRIME
Chr01	54673986	G	G	A	0.515152	1	0.484848	2.83459e-07	START_GAINED
Chr01	54674199	G	G	A	0.512821	1	0.487179	4.79941e-09	UTR_5_PRIME
Chr01	54674577	C	C	T	0.6	1	0.4	2.40095e-05	UTR_5_PRIME
Chr01	54674723	C	C	T	0.657143	1	0.342857	0.000156868	UTR_5_PRIME
Chr01	54674735	G	G	T	0.694444	1	0.305556	0.000397583	UTR_5_PRIME
Chr01	54674832	A	A	G	0.545455	1	0.454545	0.00188899	UTR_5_PRIME
Chr01	54674924	A	A	C	0.411765	1	0.588235	0.00106137	UTR_5_PRIME
Chr01	54677979	T	T	G	0.655172	1	0.344828	0.00274711	UPSTREAM
Chr01	54678138	T	T	A	0.6	1	0.4	0.000636424	UPSTREAM
Chr01	54681333	G	G	T	0.481481	1	0.518519	6.32009e-09	SYNONYMOUS_CODING
Chr01	54681485	T	T	A	0.333333	1	0.666667	1.28212e-05	NON_SYNONYMOUS_CODING
Chr01	54681605	A	A	G	0.611111	1	0.388889	0.00141554	NON_SYNONYMOUS_CODING
Chr01	54685329	A	A	G	0.606061	1	0.393939	0.000666678	DOWNSTREAM
Chr01	54685406	G	G	A	0.703704	1	0.296296	0.00426746	DOWNSTREAM
Chr01	54686084	T	T	C	0.522727	1	0.477273	4.43672e-08	UTR_3_PRIME
Chr01	54686098	T	T	A	0.488372	1	0.511628	4.62714e-09	UTR_3_PRIME
Chr01	54686188	C	C	A	0.488372	1	0.511628	1.07387e-07	UTR_3_PRIME
Chr01	54686620	T	T	C	0.53125	1	0.46875	3.10153e-07	INTRON
Chr01	54686758	A	A	G	0.5	1	0.5	4.39819e-10	INTRON
Chr01	54686796	C	C	A	0.466667	1	0.533333	1.94146e-09	INTRON
Chr01	54687101	C	C	T	0.53125	1	0.46875	9.11939e-06	INTRON
Chr01	54687529	T	T	C	0.692308	1	0.307692	4.72042e-05	INTRON
Chr01	54687537	A	A	G	0.725	1	0.275	0.000124463	INTRON
Chr01	54687580	A	A	G	0.704545	1	0.295455	2.32515e-05	INTRON
Chr01	54687856	G	G	T	0.52381	1	0.47619	4.66939e-07	INTRON
Chr01	54688124	T	T	A	0.578947	1	0.421053	4.39305e-06	INTRON
Chr01	54688301	C	C	T	0.459459	1	0.540541	1.01792e-07	INTRON
Chr01	54688363	T	T	C	0.594595	1	0.405405	4.30907e-05	INTRON
Chr01	54691650	C	C	T	0.518519	1	0.481481	5.18963e-07	NON_SYNONYMOUS_CODING
Chr01	54692969	T	T	C	0.5	1	0.5	4.09018e-07	INTRON
Chr01	54692975	A	A	G	0.5	1	0.5	5.78005e-07	INTRON
Chr01	54694122	A	A	C	0.594595	1	0.405405	4.34861e-08	INTRON
Chr01	54694218	G	G	T	0.555556	1	0.444444	4.14034e-08	NON_SYNONYMOUS_CODING
Chr01	54697634	A	A	G	0.846154	1	0.153846	0.48	UPSTREAM
Chr01	54697911	A	A	G	0.588235	1	0.411765	0.00232975	UPSTREAM
Chr01	54697916	A	A	T	0.529412	1	0.470588	0.000629662	UPSTREAM
Chr01	54698078	A	A	C	0.333333	1	0.666667	4.65493e-05	UPSTREAM
Chr01	54698093	A	A	T	0.266667	1	0.733333	1.6121e-05	UPSTREAM
Chr01	54698255	T	T	C	0.611111	1	0.388889	0.000830468	UPSTREAM
Chr01	54698502	G	G	A	0.621622	1	0.378378	2.67853e-05	UPSTREAM
Chr01	54699605	T	T	A	0.607143	1	0.392857	0.00107849	UPSTREAM
Chr01	54699724	G	G	T	0.571429	1	0.428571	0.00508438	UPSTREAM
Chr01	54699803	A	A	G	0.583333	1	0.416667	6.70546e-05	UPSTREAM
Chr01	54700025	T	T	C	0.657895	1	0.342105	0.000323168	UPSTREAM
Chr01	54700222	G	G	T	0.774194	1	0.225806	0.01085	UPSTREAM
Chr01	54700286	C	C	A	0.592593	1	0.407407	7.06625e-05	UPSTREAM
Chr01	54702847	A	A	G	0.535714	1	0.464286	4.50661e-06	UPSTREAM
Chr01	54703190	A	A	G	0.487179	1	0.512821	5.10111e-10	NON_SYNONYMOUS_CODING
Chr01	54704113	C	C	T	0.692308	1	0.307692	2.43054e-05	SYNONYMOUS_CODING
Chr01	54704447	C	C	T	0.730769	1	0.269231	0.00040372	SYNONYMOUS_CODING
Chr01	54706702	T	T	C	0.5625	1	0.4375	0.000249096	UTR_5_PRIME
Chr01	54706711	C	C	T	0.566667	1	0.433333	8.61092e-05	UTR_5_PRIME
Chr01	54706797	G	G	A	0.684211	1	0.315789	0.000679355	UTR_5_PRIME
Chr01	54707060	A	A	G	0.583333	1	0.416667	0.000127698	NON_SYNONYMOUS_CODING
Chr01	54707085	C	C	T	0.627907	1	0.372093	8.22632e-05	NON_SYNONYMOUS_CODING
Chr01	54707108	T	T	C	0.617021	1	0.382979	4.71079e-05	UTR_3_PRIME
Chr01	54707172	C	C	A	0.552632	1	0.447368	2.29467e-06	DOWNSTREAM
Chr01	54707272	A	A	G	0.486486	1	0.513514	2.91276e-07	DOWNSTREAM
Chr01	54707360	T	T	C	0.583333	1	0.416667	1.38256e-05	DOWNSTREAM
Chr01	54707418	G	G	A	0.6	1	0.4	0.00200949	DOWNSTREAM
Chr01	54707490	A	A	G	0.540541	1	0.459459	0.000878723	DOWNSTREAM
Chr01	54707560	A	A	G	0.516129	1	0.483871	8.6703e-05	DOWNSTREAM
Chr01	54707713	A	A	C	0.538462	1	0.461538	7.83051e-05	DOWNSTREAM
Chr01	54708136	G	G	A	0.647059	1	0.352941	0.00225951	DOWNSTREAM
Chr01	54708505	C	C	T	0.538462	1	0.461538	0.0057971	UPSTREAM
Chr01	54708520	C	C	A	0.533333	1	0.466667	0.0102843	UPSTREAM
Chr01	54708606	T	T	A	0.583333	1	0.416667	0.000639764	UPSTREAM
Chr01	54712036	T	T	G	0.612903	1	0.387097	0.000613365	UPSTREAM
Chr01	54716621	G	G	T	0.588235	1	0.411765	0.0260554	UPSTREAM
Chr01	54716690	A	A	G	0.695652	1	0.304348	0.0109549	UPSTREAM
Chr01	54716691	T	T	C	0.695652	1	0.304348	0.0109549	UPSTREAM
Chr01	54718541	C	C	A	0.551724	1	0.448276	0.000272641	UPSTREAM
Chr01	54718690	C	C	A	0.37037	1	0.62963	4.05371e-05	UPSTREAM
Chr01	54718773	T	T	A	0.448276	1	0.551724	7.94429e-06	UPSTREAM
Chr01	54719664	A	A	T	0.722222	1	0.277778	0.0130211	UPSTREAM
Chr01	54720635	C	C	G	0.75	1	0.25	0.0154847	UPSTREAM
Chr01	54722084	A	A	C	0.588235	0.97561	0.387374	2.5845e-05	INTRON
Chr01	54727972	T	T	C	0.477273	1	0.522727	2.54796e-08	DOWNSTREAM
Chr01	54737215	G	G	A	0.592593	1	0.407407	0.000272409	UPSTREAM
Chr01	54737276	C	C	T	0.666667	1	0.333333	0.006677	UPSTREAM
Chr01	54741223	C	C	A	0.5625	1	0.4375	0.0215781	UPSTREAM
Chr01	54741695	C	C	T	0.555556	1	0.444444	0.000101362	SYNONYMOUS_CODING
Chr01	54742801	G	G	C	0.458333	1	0.541667	9.83828e-08	INTRON
Chr01	54745601	T	T	A	0.655172	1	0.344828	0.000132235	INTRON
Chr01	54745631	A	A	G	0.685714	1	0.314286	0.000467281	INTRON
Chr01	54745889	G	G	A	0.744186	1	0.255814	0.000179716	INTRON
Chr01	54745949	A	A	G	0.697674	1	0.302326	1.90774e-05	INTRON
Chr01	54746099	A	A	G	0.6	1	0.4	1.99342e-07	INTRON
Chr01	54746423	C	C	T	0.675	1	0.325	4.63599e-06	SPLICE_SITE_REGION
Chr01	54746664	A	A	G	0.642857	1	0.357143	6.98635e-06	INTRON
Chr01	54746784	G	G	A	0.470588	1	0.529412	1.1456e-09	INTRON
Chr01	54747125	C	C	T	0.486486	1	0.513514	1.16702e-08	INTRON
Chr01	54747186	A	A	G	0.463415	1	0.536585	8.07059e-10	INTRON
Chr01	54747427	C	C	T	0.5625	1	0.4375	2.43946e-06	INTRON
Chr01	54747611	G	G	A	0.488372	1	0.511628	6.59525e-08	SYNONYMOUS_STOP
Chr01	54747676	T	T	C	0.481481	1	0.518519	3.45551e-06	UTR_3_PRIME
Chr01	54747828	G	G	C	0.375	1	0.625	0.000230978	UTR_3_PRIME
Chr01	54747831	T	T	C	0.375	1	0.625	0.000230978	UTR_3_PRIME
Chr01	54747837	T	T	C	0.409091	1	0.590909	0.00064766	UTR_3_PRIME
Chr01	54752138	G	G	A	0.541667	1	0.458333	0.000220945	NON_SYNONYMOUS_CODING
Chr01	54752226	T	T	C	0.5	1	0.5	1.28194e-06	SYNONYMOUS_CODING
Chr01	54752389	A	A	G	0.451613	1	0.548387	3.31797e-09	INTRON
Chr01	54752469	A	A	T	0.5	1	0.5	3.49645e-07	INTRON
Chr01	54753990	A	A	C	0.516129	1	0.483871	3.7711e-05	INTRON
Chr01	54754108	T	T	A	0.483871	1	0.516129	1.57087e-07	SYNONYMOUS_CODING
Chr01	54754163	T	T	C	0.416667	1	0.583333	4.09827e-08	NON_SYNONYMOUS_CODING
Chr01	54758590	C	C	T	0.564103	1	0.435897	3.61964e-08	INTRON
Chr01	54759645	A	A	G	0.708333	1	0.291667	0.00940129	INTRON
Chr01	54759925	T	T	C	0.846154	1	0.153846	0.486166	INTRON
Chr01	54761270	T	T	A	0.733333	1	0.266667	0.000435417	INTRON
Chr01	54761561	T	T	C	0.6	1	0.4	8.12991e-06	INTRON
Chr01	54762508	G	G	A	0.685714	1	0.314286	1.14247e-05	INTRON
Chr01	54762582	T	T	C	0.621622	1	0.378378	1.08927e-05	SYNONYMOUS_CODING
Chr01	54763559	G	G	T	0.590909	1	0.409091	0.000365039	DOWNSTREAM
Chr01	54763657	C	C	T	0.529412	1	0.470588	0.000205964	DOWNSTREAM
Chr01	54763965	C	C	T	0.577778	1	0.422222	7.59005e-07	DOWNSTREAM
Chr01	54764165	G	G	T	0.75	1	0.25	0.0102109	DOWNSTREAM
Chr01	54764223	G	G	A	0.5	1	0.5	4.05022e-05	DOWNSTREAM
Chr01	54764257	T	T	C	0.470588	1	0.529412	8.89047e-05	DOWNSTREAM
Chr01	54767833	A	A	T	0.357143	1	0.642857	1.60928e-05	DOWNSTREAM
Chr01	54767936	G	G	T	1	1	0	1	DOWNSTREAM
Chr01	54769540	G	G	A	0.555556	1	0.444444	0.00311893	DOWNSTREAM
Chr01	54773094	C	C	T	0.764706	1	0.235294	0.0235015	UPSTREAM
Chr01	54776105	A	A	G	0.73913	1	0.26087	0.000461749	NON_SYNONYMOUS_CODING
Chr01	54777745	A	A	C	0.727273	1	0.272727	0.00223403	INTRON
Chr01	54778803	C	C	T	0.5	1	0.5	1.01339e-06	UTR_5_PRIME
Chr01	54779006	G	G	A	0.608696	1	0.391304	0.00714015	UPSTREAM
Chr01	54780209	A	A	C	0.55	1	0.45	0.0012285	UPSTREAM
Chr01	54780496	T	T	G	0.785714	1	0.214286	0.0809789	UPSTREAM
Chr01	54780900	A	A	G	0.722222	1	0.277778	0.0524889	UPSTREAM
Chr01	54780955	T	T	C	0.705882	1	0.294118	0.014196	UPSTREAM
Chr01	54781620	T	T	C	0.5	1	0.5	0.00155615	UPSTREAM
Chr01	54781762	T	T	A	0.727273	1	0.272727	0.019559	UTR_5_PRIME
Chr01	54781985	G	G	A	0.535714	1	0.464286	0.0001747	UTR_5_PRIME
Chr01	54782376	A	A	G	0.703704	1	0.296296	0.000147303	NON_SYNONYMOUS_CODING
Chr01	54785700	G	G	C	0.541667	1	0.458333	0.000220945	INTRON
Chr01	54786808	G	G	C	0.777778	1	0.222222	0.112931	INTRON
Chr01	54788689	C	C	G	0.833333	1	0.166667	0.29841	DOWNSTREAM
Chr01	54789403	G	G	A	0.9375	0.944444	0.00694444	1	DOWNSTREAM
Chr01	54790084	C	C	T	0.833333	1	0.166667	0.10922	DOWNSTREAM
Chr01	54790756	G	G	C	0.483871	1	0.516129	9.41869e-06	DOWNSTREAM
Chr01	54790768	T	T	A	0.518519	1	0.481481	3.97765e-05	DOWNSTREAM
Chr01	54790773	C	C	T	0.518519	1	0.481481	3.62006e-05	DOWNSTREAM
Chr01	54790774	A	A	G	0.5	1	0.5	7.16698e-06	DOWNSTREAM
Chr01	54790846	T	T	C	0.482759	1	0.517241	1.4385e-08	DOWNSTREAM
Chr01	54790871	A	A	G	0.578947	1	0.421053	4.02988e-08	DOWNSTREAM
Chr01	54790883	C	C	T	0.558824	1	0.441176	1.0158e-08	DOWNSTREAM
Chr01	54790956	A	A	C	0.658537	1	0.341463	6.86976e-07	DOWNSTREAM
Chr01	54791651	T	T	C	0.47541	1	0.52459	1.45211e-10	UTR_5_PRIME
Chr01	54791657	G	G	C	0.483333	1	0.516667	1.55104e-10	START_GAINED
Chr01	54791778	C	C	T	0.421053	1	0.578947	1.08553e-07	INTRON
Chr01	54791792	G	G	A	0.40625	1	0.59375	1.73259e-07	INTRON
Chr01	54791834	A	A	T	0.375	1	0.625	3.781e-08	INTRON
Chr01	54791938	T	T	A	0.388889	1	0.611111	1.14927e-07	UTR_5_PRIME
Chr01	54792377	A	A	T	0.6	1	0.4	0.00141703	INTRON
Chr01	54792496	T	T	G	0.678571	1	0.321429	0.00632161	INTRON
Chr01	54792688	C	C	T	0.714286	1	0.285714	0.000925522	INTRON
Chr01	54792966	T	T	C	0.694444	1	0.305556	1.87716e-05	UTR_5_PRIME
Chr01	54793565	C	C	T	0.666667	1	0.333333	0.00135366	UPSTREAM
Chr01	54795799	C	C	T	0.615385	1	0.384615	0.0019559	UPSTREAM
Chr01	54795842	T	T	C	0.7	1	0.3	0.011257	UPSTREAM
Chr01	54796019	C	C	T	0.538462	1	0.461538	0.000159813	UPSTREAM
Chr01	54796023	A	A	T	0.5	1	0.5	8.6053e-05	UPSTREAM
Chr01	54796057	G	G	A	0.5	1	0.5	1.32153e-05	UPSTREAM
Chr01	54796098	T	T	C	0.636364	1	0.363636	1.61692e-05	UPSTREAM
Chr01	54796107	A	A	G	0.636364	1	0.363636	1.61692e-05	UPSTREAM
Chr01	54796124	A	A	G	0.636364	1	0.363636	1.92987e-05	UPSTREAM
Chr01	54796873	C	C	T	0.666667	1	0.333333	0.0612648	UPSTREAM
Chr01	54796918	A	A	G	0.384615	1	0.615385	0.00197425	UPSTREAM
Chr01	54798758	C	C	A	0.714286	1	0.285714	0.000802528	INTRON
Chr01	54801001	G	G	A	0.703704	1	0.296296	0.00100117	UTR_3_PRIME
Chr01	54803159	G	G	A	0.744681	1	0.255319	0.0024019	INTRON
Chr01	54804090	A	A	C	0.625	1	0.375	0.0336837	INTRON
Chr01	54804403	C	C	T	0.551724	1	0.448276	0.000170419	INTRON
Chr01	54804422	C	C	T	0.551724	1	0.448276	4.65218e-05	INTRON
Chr01	54804561	G	G	T	0.4375	1	0.5625	6.88332e-08	INTRON
Chr01	54804945	G	G	T	0.575758	1	0.424242	5.2962e-06	INTRON
Chr01	54805095	C	C	A	0.470588	1	0.529412	1.64444e-06	INTRON
Chr01	54805557	A	A	G	0.681818	1	0.318182	0.00170741	UPSTREAM
Chr01	54805805	A	A	T	0.5	1	0.5	0.0109937	UPSTREAM
Chr01	54811127	G	G	C	0.725	1	0.275	0.000143218	INTERGENIC
Chr01	54811959	C	C	A	0.5	1	0.5	7.44607e-05	INTERGENIC
Chr01	54812669	T	T	G	0.576923	1	0.423077	0.000255817	INTERGENIC
Chr01	54813635	G	G	A	0.464286	1	0.535714	0.00105924	INTERGENIC
Chr01	54813754	C	C	T	0.481481	1	0.518519	0.00109064	INTERGENIC
Chr01	54818190	C	C	T	0.545455	1	0.454545	0.00191722	UPSTREAM
Chr01	54818261	T	T	C	0.545455	1	0.454545	0.000565025	UPSTREAM
Chr01	54819069	T	T	C	0.703704	1	0.296296	0.0144887	UTR_5_PRIME
Chr01	54820966	T	T	A	0.65	1	0.35	6.10782e-06	NON_SYNONYMOUS_CODING
Chr01	54821443	T	T	C	0.611111	1	0.388889	1.8058e-08	NON_SYNONYMOUS_CODING
Chr01	54821580	G	G	T	0.5	1	0.5	5.46524e-11	NON_SYNONYMOUS_CODING
Chr01	54822152	A	A	G	0.6	1	0.4	4.34142e-07	SYNONYMOUS_CODING
Chr01	54822890	T	T	C	0.567568	1	0.432432	7.29488e-08	SYNONYMOUS_CODING
Chr01	54823787	T	T	G	0.459459	1	0.540541	8.0321e-09	INTRON
Chr01	54824191	A	A	G	0.484848	1	0.515152	1.64771e-06	UTR_3_PRIME
Chr01	54824663	A	A	G	0.25	1	0.75	6.61698e-05	DOWNSTREAM
Chr01	54824666	T	T	C	0.25	1	0.75	6.61698e-05	DOWNSTREAM
Chr01	54837344	C	C	G	0.666667	1	0.333333	0.0568296	UPSTREAM
Chr01	54837681	C	C	T	0.617647	1	0.382353	7.9756e-05	UPSTREAM
Chr01	54837773	T	T	C	0.733333	1	0.266667	0.0371455	UPSTREAM
Chr01	54837829	T	T	C	0.68	1	0.32	0.0336663	UPSTREAM
Chr01	54837868	T	T	C	0.526316	1	0.473684	0.00123947	UPSTREAM
Chr01	54837902	A	A	C	0.388889	1	0.611111	1.89874e-05	UPSTREAM
Chr01	54837903	T	T	C	0.388889	1	0.611111	1.89874e-05	UPSTREAM
Chr01	54837985	T	T	A	0.769231	1	0.230769	0.0312945	UPSTREAM
Chr01	54838064	C	C	A	0.526316	1	0.473684	0.000263678	UPSTREAM
Chr01	54838431	T	T	C	0.65	1	0.35	0.00866417	UPSTREAM
Chr01	54838659	C	C	T	0.571429	1	0.428571	2.71747e-05	UTR_5_PRIME
Chr01	54838719	G	G	T	0.473684	1	0.526316	1.12066e-07	UTR_5_PRIME
Chr01	54838767	G	G	T	0.525	1	0.475	2.26521e-07	INTRON
Chr01	54839420	A	A	T	0.586207	1	0.413793	5.88717e-06	INTRON
Chr01	54839540	T	T	A	0.575	1	0.425	7.72641e-06	INTRON
Chr01	54840305	T	T	C	0.689655	1	0.310345	0.000363645	SPLICE_SITE_REGION
Chr01	54840626	G	G	A	0.468085	1	0.531915	9.58968e-07	INTRON
Chr01	54841224	A	A	T	0.5	1	0.5	1.77861e-06	INTRON
Chr01	54841415	A	A	T	0.615385	1	0.384615	3.08703e-06	INTRON
Chr01	54841489	G	G	A	0.644444	1	0.355556	6.29819e-06	INTRON
Chr01	54842813	T	T	G	0.722222	1	0.277778	0.0130211	UTR_5_PRIME
Chr01	54842816	G	G	T	0.722222	1	0.277778	0.0148813	UTR_5_PRIME
Chr01	54843088	A	A	G	0.55	1	0.45	7.80649e-05	INTRON
Chr01	54843120	C	C	T	0.52381	1	0.47619	1.47611e-05	UTR_5_PRIME
Chr01	54843146	C	C	T	0.575	1	0.425	7.249e-05	NON_SYNONYMOUS_CODING
Chr01	54843187	G	G	A	0.684211	1	0.315789	0.000668743	NON_SYNONYMOUS_CODING
Chr01	54843217	C	C	T	0.617647	1	0.382353	9.51286e-05	NON_SYNONYMOUS_CODING
Chr01	54843248	C	C	T	0.709677	1	0.290323	0.00198753	NON_SYNONYMOUS_CODING
Chr01	54843821	C	C	T	0.724138	1	0.275862	0.000969721	SYNONYMOUS_CODING
Chr01	54846612	G	G	A	0.65625	1	0.34375	0.000120125	UTR_3_PRIME
Chr01	54847945	G	G	A	0.588235	1	0.411765	0.00768987	UTR_3_PRIME
Chr01	54847950	C	C	A	0.588235	1	0.411765	0.00723026	UTR_3_PRIME
Chr01	54848009	T	T	C	0.615385	1	0.384615	0.000272409	UTR_3_PRIME
Chr01	54848339	A	A	G	0.529412	1	0.470588	0.002923	INTRON
Chr01	54848363	T	T	C	0.583333	1	0.416667	0.00072534	INTRON
Chr01	54848385	A	A	G	0.5625	1	0.4375	8.02442e-05	INTRON
Chr01	54848422	A	A	G	0.55	1	0.45	1.32294e-05	SYNONYMOUS_CODING
Chr01	54848423	G	G	C	0.55	1	0.45	1.32294e-05	NON_SYNONYMOUS_CODING
Chr01	54848425	A	A	G	0.55	1	0.45	1.32294e-05	SYNONYMOUS_CODING
Chr01	54848437	T	T	C	0.514286	0.96875	0.454464	1.81541e-05	SYNONYMOUS_CODING
Chr01	54848511	A	A	G	0.434783	1	0.565217	5.93001e-06	UPSTREAM
Chr01	54848523	A	A	G	0.3125	1	0.6875	1.88944e-06	UPSTREAM
Chr01	54848551	G	G	A	0.3125	1	0.6875	5.10882e-06	UPSTREAM
Chr01	54848565	T	T	C	0.375	1	0.625	0.00029985	UPSTREAM
Chr01	54848572	T	T	C	0.4375	1	0.5625	0.00283485	UPSTREAM
Chr01	54848573	G	G	C	0.4375	1	0.5625	0.00283485	UPSTREAM
Chr01	54848576	A	A	C	0.428571	1	0.571429	0.00292906	UPSTREAM
Chr01	54848803	A	A	G	0.210526	1	0.789474	4.9975e-05	UPSTREAM
Chr01	54849509	G	G	A	0.611111	1	0.388889	0.000830468	STOP_GAINED
Chr01	54849555	G	G	A	0.5	1	0.5	0.000209188	SYNONYMOUS_CODING
Chr01	54849611	G	G	T	0.461538	1	0.538462	0.000318982	NON_SYNONYMOUS_CODING
Chr01	54849613	T	T	G	0.454545	1	0.545455	0.000509826	NON_SYNONYMOUS_CODING
Chr01	54849688	G	G	A	0.409091	1	0.590909	7.83322e-07	INTRON
Chr01	54849695	G	G	T	0.391304	1	0.608696	8.71348e-07	INTRON
Chr01	54849728	T	T	C	0.413793	1	0.586207	1.87006e-07	INTRON
Chr01	54849859	A	A	C	0.75	1	0.25	0.000726695	SYNONYMOUS_CODING
Chr01	54849913	C	C	T	0.666667	1	0.333333	0.000126623	INTRON
Chr01	54849916	G	G	A	0.666667	1	0.333333	0.000146616	INTRON
Chr01	54849941	G	G	T	0.652174	1	0.347826	9.71422e-05	INTRON
Chr01	54850038	A	A	G	0.62963	1	0.37037	3.94352e-06	SYNONYMOUS_CODING
Chr01	54850176	T	T	G	0.634146	1	0.365854	2.50385e-07	SYNONYMOUS_CODING
Chr01	54850259	C	C	A	0.589744	1	0.410256	2.60485e-07	INTRON
Chr01	54850263	C	C	G	0.589744	1	0.410256	1.75673e-07	INTRON
Chr01	54850332	A	A	G	0.571429	1	0.428571	1.65465e-06	SYNONYMOUS_CODING
Chr01	54850354	A	A	C	0.521739	1	0.478261	1.05215e-06	SYNONYMOUS_CODING
Chr01	54850493	G	G	A	0.6	1	0.4	8.93054e-07	INTRON
Chr01	54850552	G	G	A	0.59375	1	0.40625	1.31617e-06	INTRON
Chr01	54850803	G	G	T	0.433333	1	0.566667	8.68221e-08	INTRON
Chr01	54850869	G	G	A	0.444444	1	0.555556	0.000190043	INTRON
Chr01	54850913	C	C	G	0.366667	1	0.633333	5.34304e-08	INTRON
Chr01	54850914	A	A	G	0.366667	1	0.633333	5.34304e-08	INTRON
Chr01	54850917	C	C	T	0.392857	1	0.607143	1.08703e-07	INTRON
Chr01	54850987	T	T	G	0.5	1	0.5	1.21456e-08	SYNONYMOUS_CODING
Chr01	54851038	A	A	T	0.560976	1	0.439024	6.90804e-07	SYNONYMOUS_CODING
Chr01	54851047	T	T	C	0.547619	1	0.452381	2.93276e-07	SYNONYMOUS_CODING
Chr01	54851053	A	A	G	0.534884	1	0.465116	1.34284e-07	SYNONYMOUS_CODING
Chr01	54851076	C	C	T	0.512195	1	0.487805	9.56215e-08	NON_SYNONYMOUS_CODING
Chr01	54851128	C	C	A	0.466667	1	0.533333	1.70001e-07	SYNONYMOUS_CODING
Chr01	54851134	A	A	G	0.483871	1	0.516129	2.67435e-07	SYNONYMOUS_CODING
Chr01	54851137	G	G	T	0.483871	1	0.516129	2.67435e-07	SYNONYMOUS_CODING
Chr01	54851158	C	C	T	0.482759	1	0.517241	2.243e-07	SYNONYMOUS_CODING
Chr01	54851163	A	A	C	0.461538	1	0.538462	1.58342e-07	SPLICE_SITE_REGION
Chr01	54851175	T	T	C	0.481481	1	0.518519	2.59106e-07	INTRON
Chr01	54851217	A	A	G	0.4	1	0.6	2.74693e-07	INTRON
Chr01	54851241	G	G	A	0.375	1	0.625	3.22052e-06	INTRON
Chr01	54851246	A	A	G	0.352941	1	0.647059	3.66162e-06	INTRON
Chr01	54851252	G	G	A	0.351351	1	0.648649	7.17548e-06	INTRON
Chr01	54851289	C	C	A	0.333333	1	0.666667	2.19915e-06	INTRON
Chr01	54851393	T	T	G	0.540541	1	0.459459	9.81558e-08	INTRON
Chr01	54851693	T	T	G	0.413793	1	0.586207	3.11119e-05	SYNONYMOUS_CODING
Chr01	54851871	G	G	T	0.461538	1	0.538462	0.000135972	INTRON
Chr01	54854339	T	T	C	0.625	1	0.375	0.00178099	INTRON
Chr01	54856433	A	A	G	0.777778	1	0.222222	0.046332	DOWNSTREAM
Chr01	54856442	A	A	T	0.777778	1	0.222222	0.103896	DOWNSTREAM
Chr01	54856626	C	C	A	0.375	1	0.625	0.00255453	DOWNSTREAM
Chr01	54857257	A	A	T	0.473684	1	0.526316	0.000390825	DOWNSTREAM
Chr01	54857631	A	A	G	0.6	1	0.4	3.33939e-05	NON_SYNONYMOUS_CODING
Chr01	54857968	A	A	G	0.545455	1	0.454545	0.000659196	INTRON
Chr01	54860719	G	G	T	0.571429	1	0.428571	0.012209	UPSTREAM
Chr01	54861900	T	T	A	0.611111	1	0.388889	2.54082e-05	INTRON
Chr01	54862016	G	G	A	0.564103	1	0.435897	5.02722e-07	INTRON
Chr01	54862050	G	G	A	0.552632	1	0.447368	3.6011e-07	INTRON
Chr01	54862353	T	T	G	0.560976	1	0.439024	6.90804e-07	INTRON
Chr01	54862578	G	G	A	0.666667	1	0.333333	6.91073e-06	INTRON
Chr01	54862586	C	C	A	0.666667	1	0.333333	5.27293e-06	INTRON
Chr01	54862593	C	C	T	0.685714	1	0.314286	1.14247e-05	INTRON
Chr01	54862898	A	A	T	0.659091	1	0.340909	1.44913e-05	NON_SYNONYMOUS_CODING
Chr01	54864065	G	G	C	0.636364	1	0.363636	1.14376e-05	INTRON
Chr01	54865769	T	T	A	0.571429	1	0.428571	9.33324e-08	NON_SYNONYMOUS_CODING
Chr01	54865853	C	C	G	0.5	1	0.5	9.72408e-07	NON_SYNONYMOUS_CODING
Chr01	54866230	G	G	T	0.548387	1	0.451613	9.28909e-05	UTR_3_PRIME
Chr01	54866845	T	T	A	0.525	1	0.475	4.56671e-09	UTR_3_PRIME
Chr01	54866853	A	A	T	0.511628	1	0.488372	1.7212e-09	UTR_3_PRIME
Chr01	54867255	A	A	T	0.534884	1	0.465116	1.47217e-10	INTRON
Chr01	54867813	A	A	G	0.711538	1	0.288462	5.94295e-06	INTRON
Chr01	54868028	C	C	T	0.568182	1	0.431818	4.90068e-08	INTRON
Chr01	54868147	G	G	A	0.594595	1	0.405405	1.7368e-06	INTRON
Chr01	54868236	A	A	C	0.651163	1	0.348837	0.000182966	INTRON
Chr01	54868375	A	A	G	0.583333	1	0.416667	4.0833e-05	UTR_5_PRIME
Chr01	54868627	A	A	C	0.5	1	0.5	0.00271198	UPSTREAM
Chr01	54868637	T	T	A	0.5	1	0.5	0.0187574	UPSTREAM
Chr01	54869031	T	T	G	0.615385	1	0.384615	0.0457369	UPSTREAM
Chr01	54869233	T	T	A	0.625	1	0.375	0.0142862	UPSTREAM
Chr01	54869294	C	C	T	0.5	1	0.5	0.000736275	UPSTREAM
Chr01	54869382	C	C	G	0.535714	1	0.464286	0.000479469	UPSTREAM
Chr01	54869428	G	G	A	0.5	1	0.5	1.85418e-05	UPSTREAM
Chr01	54869443	C	C	A	0.5625	1	0.4375	2.12132e-05	UPSTREAM
Chr01	54876411	C	C	T	0.428571	1	0.571429	0.00038067	DOWNSTREAM
Chr01	54879415	T	T	C	0.535714	1	0.464286	7.24659e-06	UPSTREAM
Chr01	54879664	A	A	T	0.5	1	0.5	2.36656e-05	UPSTREAM
Chr01	54880501	G	G	C	0.590909	1	0.409091	0.00199694	NON_SYNONYMOUS_CODING
Chr01	54880797	G	G	T	0.555556	1	0.444444	2.45783e-05	INTRON
Chr01	54880806	T	T	A	0.555556	1	0.444444	2.45783e-05	INTRON
Chr01	54884645	A	A	G	0.6	1	0.4	0.0135293	INTRON
Chr01	54885208	G	G	A	0.521739	0.982759	0.461019	6.77924e-09	SYNONYMOUS_CODING
Chr01	54888810	G	G	A	0.357143	1	0.642857	0.00100686	DOWNSTREAM
Chr01	54890092	G	G	A	0.486486	1	0.513514	1.52466e-08	INTRON
Chr01	54890338	C	C	A	0.628571	1	0.371429	6.22063e-05	INTRON
Chr01	54890823	T	T	C	0.46875	1	0.53125	9.48448e-08	INTRON
Chr01	54890862	A	A	C	0.457143	1	0.542857	6.0482e-09	INTRON
Chr01	54891092	A	A	T	0.52381	1	0.47619	1.89261e-06	INTRON
Chr01	54891154	G	G	A	0.53125	1	0.46875	7.74658e-06	INTRON
Chr01	54891424	A	A	G	0.538462	1	0.461538	0.000101828	INTRON
Chr01	54891457	A	A	G	0.52	1	0.48	9.31314e-06	INTRON
Chr01	54891605	G	G	A	0.483871	1	0.516129	4.46831e-08	INTRON
Chr01	54891635	C	C	T	0.53125	1	0.46875	3.10153e-07	INTRON
Chr01	54892319	T	T	G	0.565217	1	0.434783	2.19256e-05	NON_SYNONYMOUS_CODING
Chr01	54892539	G	G	A	0.5625	1	0.4375	7.32956e-08	NON_SYNONYMOUS_CODING
Chr01	54893453	G	G	A	0.405405	1	0.594595	9.98964e-13	SYNONYMOUS_CODING
Chr01	54893777	T	T	A	0.6	1	0.4	1.70445e-08	SYNONYMOUS_CODING
Chr01	54894491	T	T	G	0.424242	1	0.575758	1.92464e-10	SYNONYMOUS_CODING
Chr01	54894853	C	C	T	0.4	1	0.6	4.01369e-10	UTR_3_PRIME
Chr01	54894925	A	A	T	0.464286	1	0.535714	3.24047e-08	UTR_3_PRIME
Chr01	54895105	C	C	T	0.586207	0.979167	0.39296	1.39261e-05	DOWNSTREAM
Chr01	54895383	T	T	A	0.475	1	0.525	7.72541e-10	DOWNSTREAM
Chr01	54895594	G	G	T	0.542857	1	0.457143	1.26811e-06	UPSTREAM
Chr01	54896170	T	T	C	0.454545	1	0.545455	2.20748e-11	SPLICE_SITE_DONOR
Chr01	54896194	A	A	C	0.477273	1	0.522727	1.78922e-10	NON_SYNONYMOUS_CODING
Chr01	54896197	T	T	C	0.478261	1	0.521739	1.3014e-10	SYNONYMOUS_CODING
Chr01	54896205	T	T	C	0.458333	1	0.541667	7.17414e-11	NON_SYNONYMOUS_CODING
Chr01	54896236	C	C	A	0.463415	1	0.536585	4.59046e-10	SYNONYMOUS_CODING
Chr01	54896262	C	C	G	0.454545	1	0.545455	1.42726e-08	NON_SYNONYMOUS_CODING
Chr01	54896304	C	C	T	0.5	1	0.5	1.90468e-08	NON_SYNONYMOUS_CODING
Chr01	54896542	C	C	T	0.586957	1	0.413043	4.79575e-08	INTRON
Chr01	54896631	A	A	G	0.510204	1	0.489796	2.72515e-10	NON_SYNONYMOUS_CODING
Chr01	54896634	A	A	T	0.530612	1	0.469388	1.09006e-09	NON_SYNONYMOUS_CODING
Chr01	54896860	A	A	T	0.558824	1	0.441176	1.99679e-08	SYNONYMOUS_CODING
Chr01	54897386	C	C	T	0.595238	1	0.404762	7.97421e-07	DOWNSTREAM
Chr01	54897506	T	T	C	0.384615	1	0.615385	1.22819e-06	DOWNSTREAM
Chr01	54897782	T	T	A	0.583333	1	0.416667	0.000599707	DOWNSTREAM
Chr01	54897824	C	C	T	0.526316	1	0.473684	0.000337838	DOWNSTREAM
Chr01	54898738	C	C	T	0	1	1	5.09877e-07	NON_SYNONYMOUS_CODING
Chr01	54899901	C	C	T	0.645161	1	0.354839	0.00126919	UTR_3_PRIME
Chr01	54900926	A	A	T	0.6	1	0.4	4.03715e-08	UPSTREAM
Chr01	54901116	A	A	C	0.526316	1	0.473684	5.86962e-07	UPSTREAM
Chr01	54902036	T	T	C	0.483871	1	0.516129	3.92168e-06	DOWNSTREAM
Chr01	54903070	A	A	T	0.558824	1	0.441176	3.4423e-07	UTR_3_PRIME
Chr01	54903078	C	C	T	0.542857	1	0.457143	1.50601e-07	UTR_3_PRIME
Chr01	54903440	C	C	T	0.538462	1	0.461538	5.86726e-07	NON_SYNONYMOUS_CODING
Chr01	54903450	A	A	G	0.583333	1	0.416667	1.96007e-06	SYNONYMOUS_CODING
Chr01	54906120	T	T	A	0.5	1	0.5	1.74139e-06	INTRON
Chr01	54907396	A	A	G	0.666667	1	0.333333	0.000571755	UTR_5_PRIME
Chr01	54910259	T	T	C	0.634146	1	0.365854	6.45679e-05	INTRON
Chr01	54910654	G	G	A	0.647059	1	0.352941	1.28667e-06	INTRON
Chr01	54910801	A	A	C	0.5	1	0.5	2.46124e-09	INTRON
Chr01	54910803	A	A	G	0.525	1	0.475	5.73925e-09	INTRON
Chr01	54911749	C	C	G	0.75	1	0.25	0.0392444	UTR_5_PRIME
Chr01	54914120	G	G	A	0.357143	1	0.642857	7.61581e-10	SPLICE_SITE_REGION
Chr01	54917585	T	T	C	0.552632	1	0.447368	2.29467e-06	INTRON
Chr01	54919524	G	G	A	0.5625	1	0.4375	5.47256e-09	INTRON
Chr01	54921648	A	A	T	0.571429	1	0.428571	3.2586e-07	INTRON
Chr01	54921939	C	C	T	0.5	1	0.5	5.07452e-09	INTRON
Chr01	54922266	A	A	G	0.509434	1	0.490566	1.07281e-10	INTRON
Chr01	54922417	A	A	C	0.64	1	0.36	7.83086e-06	INTRON
Chr01	54926017	T	T	A	0.709677	1	0.290323	0.000732013	NON_SYNONYMOUS_CODING
Chr01	54927419	A	A	G	0.622222	1	0.377778	7.8256e-07	INTRON
Chr01	54928884	G	G	C	0.515152	1	0.484848	4.50883e-05	INTRON
Chr01	54932188	G	G	A	0.588235	1	0.411765	3.93057e-05	INTRON
Chr01	54934585	C	C	A	0.5	1	0.5	5.97068e-05	UPSTREAM
Chr01	54934613	C	C	T	0.529412	1	0.470588	0.000395132	UPSTREAM
Chr01	54935006	G	G	T	0.454545	1	0.545455	0.00200669	UPSTREAM
Chr01	54935263	C	C	A	0.666667	1	0.333333	0.00116415	UPSTREAM
Chr01	54935297	A	A	C	0.583333	1	0.416667	0.00015349	UPSTREAM
Chr01	54935321	G	G	C	0.545455	1	0.454545	6.29506e-05	UPSTREAM
Chr01	54935351	A	A	G	0.571429	1	0.428571	6.63257e-05	UPSTREAM
Chr01	54935588	T	T	A	0.510204	1	0.489796	4.57797e-09	INTRON
Chr01	54935987	C	C	T	0.514286	1	0.485714	2.44901e-05	SYNONYMOUS_CODING
Chr01	54936011	A	A	G	0.611111	1	0.388889	0.000352679	SYNONYMOUS_CODING
Chr01	54937805	C	C	T	0.526316	1	0.473684	1.11396e-06	INTRON
Chr01	54938097	G	G	T	0.611111	1	0.388889	0.000358505	INTRON
Chr01	54938226	T	T	G	0.552632	1	0.447368	2.83587e-07	INTRON
Chr01	54938239	A	A	G	0.525	1	0.475	2.40408e-08	INTRON
Chr01	54938482	G	G	A	0.6	1	0.4	9.81765e-05	SYNONYMOUS_CODING
Chr01	54938543	G	G	T	0.655172	1	0.344828	0.000767735	SPLICE_SITE_REGION
Chr01	54938557	T	T	C	0.607143	1	0.392857	6.26617e-05	INTRON
Chr01	54938761	T	T	C	0.571429	1	0.428571	0.00159184	INTRON
Chr01	54938870	T	T	A	0.583333	1	0.416667	0.0060723	INTRON
Chr01	54938941	A	A	T	0.611111	1	0.388889	0.00100348	INTRON
Chr01	54939069	C	C	T	0.538462	1	0.461538	0.00135081	INTRON
Chr01	54939238	G	G	A	0.466667	1	0.533333	8.78805e-06	INTRON
Chr01	54939650	A	A	G	0.606061	1	0.393939	8.0833e-06	INTRON
Chr01	54940150	C	C	G	0.645833	1	0.354167	0.000301947	NON_SYNONYMOUS_CODING
Chr01	54942607	T	T	G	0.6	1	0.4	0.00347067	UTR_5_PRIME
Chr01	54945033	G	G	C	0.307692	1	0.692308	2.54913e-05	DOWNSTREAM
Chr01	54946994	C	C	T	0.5	1	0.5	0.00043592	UPSTREAM
Chr01	54947026	T	T	C	0.5	1	0.5	0.000104245	UTR_5_PRIME
Chr01	54947992	G	G	A	0.407407	1	0.592593	2.01188e-08	SYNONYMOUS_CODING
Chr01	54951239	C	C	T	0.555556	1	0.444444	1.53849e-07	SYNONYMOUS_CODING
Chr01	54959155	T	T	C	0.5625	1	0.4375	0.00842912	UPSTREAM
Chr01	54970873	C	C	T	0.540541	1	0.459459	2.16709e-06	SYNONYMOUS_CODING
Chr01	54971162	G	G	A	0.647059	1	0.352941	0.00203003	UTR_3_PRIME
Chr01	54972683	T	T	C	0.583333	1	0.416667	0.0149068	DOWNSTREAM
Chr01	54972744	A	A	G	0.578947	1	0.421053	0.0103566	DOWNSTREAM
Chr01	54973379	T	T	A	0.555556	1	0.444444	0.0251256	UPSTREAM
Chr01	54975247	C	C	G	0.5	1	0.5	9.48677e-07	SYNONYMOUS_CODING
Chr01	54982826	C	C	T	0.55	1	0.45	5.51109e-09	INTRON
Chr01	54984406	G	G	A	0.527778	1	0.472222	4.219e-08	INTRON
Chr01	54984525	C	C	T	0.609756	1	0.390244	1.29973e-07	INTRON
Chr01	54990670	C	C	T	0.666667	1	0.333333	0.000231031	INTRON
Chr01	54990732	G	G	C	0.567568	1	0.432432	4.71011e-06	INTRON
Chr01	54990786	C	C	G	0.625	1	0.375	1.90671e-05	INTRON
Chr01	54990874	C	C	T	0.666667	1	0.333333	5.6032e-05	INTRON
Chr01	54995073	T	T	C	0.666667	0.967742	0.301075	0.00506043	UPSTREAM
Chr01	54995177	A	A	G	0.692308	1	0.307692	0.0983437	UPSTREAM
Chr01	54995353	C	C	G	0.6	1	0.4	0.00347067	UPSTREAM
Chr01	54996840	C	C	A	0.6875	1	0.3125	0.0598291	UPSTREAM
Chr01	54996860	C	C	T	0.684211	1	0.315789	0.0585429	UPSTREAM
Chr01	54996929	T	T	A	0.6	1	0.4	0.000868708	UPSTREAM
Chr01	54996962	T	T	G	0.65	1	0.35	0.00831601	UPSTREAM
Chr01	54997016	G	G	T	0.5	1	0.5	4.53239e-05	UPSTREAM
Chr01	54997181	A	A	C	0.47619	1	0.52381	0.00452587	UPSTREAM
Chr01	54997277	G	G	T	0.581395	1	0.418605	1.62171e-05	UPSTREAM
Chr01	54997309	C	C	A	0.636364	1	0.363636	4.08315e-05	UPSTREAM
Chr01	54997450	C	C	T	0.419355	1	0.580645	1.13156e-06	UPSTREAM
Chr01	54997451	G	G	T	0.419355	1	0.580645	1.13156e-06	UPSTREAM
Chr01	54997686	A	A	T	0.621622	1	0.378378	0.0100552	UPSTREAM
Chr01	54997705	A	A	T	0.645161	1	0.354839	0.0393537	UPSTREAM
Chr01	55000085	G	G	T	0.565217	1	0.434783	0.000139218	UPSTREAM
Chr01	55000088	C	C	T	0.583333	1	0.416667	0.000190927	UPSTREAM
Chr01	55000098	T	T	A	0.64	1	0.36	0.00067152	UPSTREAM
Chr01	55000160	G	G	A	0.48	1	0.52	6.18058e-06	UTR_5_PRIME
Chr01	55002164	A	A	G	0.644444	1	0.355556	5.83282e-08	NON_SYNONYMOUS_CODING
Chr01	55004097	G	G	A	0.685714	1	0.314286	5.34332e-06	NON_SYNONYMOUS_CODING
Chr01	55004867	T	T	C	0.594595	1	0.405405	1.7368e-06	SPLICE_SITE_REGION
Chr01	55005932	T	T	C	0.444444	1	0.555556	0.0012524	INTRON
Chr01	55007421	A	A	T	0.5	1	0.5	6.80203e-05	UTR_3_PRIME
Chr01	55008251	C	C	T	0.525	1	0.475	1.03324e-06	SYNONYMOUS_CODING
Chr01	55008318	T	T	C	0.552632	1	0.447368	1.77615e-07	NON_SYNONYMOUS_CODING
Chr01	55008692	G	G	A	0.451613	1	0.548387	1.92249e-07	INTRON
Chr01	55008851	G	G	A	0.447368	1	0.552632	1.98033e-08	INTRON
Chr01	55009965	C	C	G	0.631579	1	0.368421	0.000941398	UPSTREAM
Chr01	55010082	T	T	C	0.5	1	0.5	3.29594e-06	UPSTREAM
Chr01	55010228	T	T	A	0.909091	1	0.0909091	0.44	UPSTREAM
Chr01	55010520	C	C	T	0.5	1	0.5	0.00359627	UPSTREAM
Chr01	55011291	T	T	C	0.535714	1	0.464286	0.00160124	UPSTREAM
Chr01	55014449	T	T	G	0.428571	1	0.571429	0.0009192	DOWNSTREAM
Chr01	55014832	A	A	C	0.409091	1	0.590909	9.93583e-05	DOWNSTREAM
Chr01	55016030	G	G	T	0.5	1	0.5	0.0064214	DOWNSTREAM
Chr01	55017147	G	G	T	0.46875	1	0.53125	0.00116404	DOWNSTREAM
Chr01	55017157	A	A	G	0.545455	1	0.454545	0.00785351	DOWNSTREAM
Chr01	55017705	C	C	T	0.580645	1	0.419355	0.00155302	DOWNSTREAM
Chr01	55018726	G	G	A	0.566667	1	0.433333	0.000270401	UTR_3_PRIME
Chr01	55019427	T	T	C	0.461538	1	0.538462	0.000117272	NON_SYNONYMOUS_CODING
Chr01	55019524	A	A	C	0.421053	1	0.578947	0.000191623	NON_SYNONYMOUS_CODING
Chr01	55020317	T	T	C	0.52	1	0.48	6.40174e-09	NON_SYNONYMOUS_CODING
Chr01	55023551	T	T	A	0.675676	1	0.324324	3.61745e-05	INTRON
Chr01	55023722	C	C	T	0.6	1	0.4	4.33557e-05	INTRON
Chr01	55023825	G	G	A	0.521739	1	0.478261	8.55112e-08	SYNONYMOUS_CODING
Chr01	55025117	A	A	T	0.518519	1	0.481481	6.35645e-06	UTR_3_PRIME
Chr01	55025120	G	G	T	0.5	1	0.5	3.01662e-06	UTR_3_PRIME
Chr01	55025314	A	A	C	0.6875	1	0.3125	0.0100207	UTR_3_PRIME
Chr01	55025378	A	A	T	0.647059	1	0.352941	0.0184043	DOWNSTREAM
Chr01	55025432	G	G	T	0.375	1	0.625	0.000414079	DOWNSTREAM
Chr01	55027024	A	A	G	0.59375	1	0.40625	0.000632202	DOWNSTREAM
Chr01	55027106	A	A	G	0.565217	1	0.434783	0.000561319	UTR_3_PRIME
Chr01	55027150	C	C	G	0.461538	1	0.538462	0.000166675	UTR_3_PRIME
Chr01	55031050	C	C	T	0.722222	1	0.277778	0.0170697	UPSTREAM
Chr01	55031077	A	A	G	0.588235	1	0.411765	0.00232975	UPSTREAM
Chr01	55031143	T	T	C	0.684211	1	0.315789	0.0033311	UPSTREAM
Chr01	55031152	C	C	T	0.7	1	0.3	0.00360975	UPSTREAM
Chr01	55031377	T	T	C	0.655172	1	0.344828	0.000799457	UPSTREAM
Chr01	55032542	A	A	G	0.477273	1	0.522727	9.54413e-10	UPSTREAM
Chr01	55033283	C	C	T	0.435897	1	0.564103	1.43881e-08	INTERGENIC
Chr01	55033627	A	A	T	0.463415	1	0.536585	5.48608e-08	INTERGENIC
Chr01	55037781	C	C	T	0.588235	1	0.411765	9.30268e-05	DOWNSTREAM
Chr01	55038155	T	T	C	0.741935	1	0.258065	0.0163606	DOWNSTREAM
Chr01	55041140	T	T	G	0.409091	1	0.590909	2.97701e-05	DOWNSTREAM
Chr01	55041243	G	G	A	0.722222	1	0.277778	0.0454545	DOWNSTREAM
Chr01	55041391	T	T	A	0.571429	1	0.428571	0.0130754	UTR_3_PRIME
Chr01	55043079	C	C	T	0.666667	1	0.333333	0.000287448	SYNONYMOUS_CODING
Chr01	55043352	G	G	A	0.807692	1	0.192308	0.138089	UPSTREAM
Chr01	55043419	T	T	C	1	1	0	1	UPSTREAM
Chr01	55043422	G	G	T	1	1	0	1	UPSTREAM
Chr01	55043437	A	A	G	1	1	0	1	UPSTREAM
Chr01	55043486	C	C	T	0.764706	1	0.235294	0.0289358	UPSTREAM
Chr01	55043633	G	G	T	0.62069	1	0.37931	0.000407998	UPSTREAM
Chr01	55043634	A	A	G	0.62069	1	0.37931	0.000353717	UPSTREAM
Chr01	55043637	T	T	C	0.62069	1	0.37931	0.000407998	UPSTREAM
Chr01	55043648	A	A	G	0.56	1	0.44	5.84778e-05	UPSTREAM
Chr01	55043671	C	C	T	0.607143	1	0.392857	4.22494e-05	UPSTREAM
Chr01	55043686	G	G	A	0.655172	1	0.344828	0.000186293	UPSTREAM
Chr01	55043693	T	T	C	0.677419	1	0.322581	0.000347029	UPSTREAM
Chr01	55046980	A	A	G	0.48	1	0.52	4.05022e-05	UPSTREAM
Chr01	55047283	T	T	G	0.6875	1	0.3125	0.121313	UPSTREAM
Chr01	55047397	C	C	T	0.25	1	0.75	6.74346e-08	UPSTREAM
Chr01	55047481	C	C	A	0.470588	1	0.529412	0.000926956	UPSTREAM
Chr01	55047689	T	T	C	0.5	1	0.5	0.00439098	UPSTREAM
Chr01	55047693	A	A	G	0.52381	1	0.47619	0.0049843	UPSTREAM
Chr01	55047740	T	T	C	0.434783	1	0.565217	0.00085618	UPSTREAM
Chr01	55047746	G	G	A	0.428571	1	0.571429	0.00169282	UPSTREAM
Chr01	55047751	A	A	G	0.428571	1	0.571429	0.00169282	UPSTREAM
Chr01	55047753	G	G	A	0.45	1	0.55	0.00163606	UPSTREAM
Chr01	55047759	G	G	A	0.428571	1	0.571429	0.00169282	UPSTREAM
Chr01	55047795	T	T	C	0.380952	1	0.619048	0.00128323	UPSTREAM
Chr01	55048129	C	C	T	0.4	1	0.6	0.000694308	UPSTREAM
Chr01	55048199	C	C	T	0.464286	0.941176	0.476891	0.00123981	UPSTREAM
Chr01	55048246	A	A	T	0.36	0.9	0.54	0.00723026	INTERGENIC
Chr01	55048674	G	G	T	0.666667	1	0.333333	0.0370103	INTERGENIC
Chr01	55048683	G	G	A	0.652174	1	0.347826	0.0338702	INTERGENIC
Chr01	55048731	G	G	A	0.625	1	0.375	0.0145713	INTERGENIC
Chr01	55049090	T	T	C	0.564103	1	0.435897	2.56045e-05	INTERGENIC
Chr01	55049240	G	G	A	0.533333	1	0.466667	1.87852e-06	INTERGENIC
Chr01	55049251	G	G	T	0.551724	1	0.448276	1.42974e-06	INTERGENIC
Chr01	55049587	G	G	T	0.461538	1	0.538462	0.00193237	INTERGENIC
Chr01	55052216	A	A	C	0.545455	1	0.454545	0.00218115	UPSTREAM
Chr01	55060168	C	C	T	0.333333	1	0.666667	8.04567e-06	INTRON
Chr01	55060183	T	T	C	0.357143	1	0.642857	4.48988e-06	INTRON
Chr01	55067996	G	G	T	0.5	1	0.5	5.403e-05	UTR_3_PRIME
Chr01	55069018	A	A	T	0.4375	1	0.5625	1.29096e-05	INTRON
Chr01	55069597	C	C	T	0.636364	1	0.363636	0.00171689	INTRON
Chr01	55069618	A	A	G	0.513514	1	0.486486	2.15924e-05	INTRON
Chr01	55070055	G	G	A	0.37037	1	0.62963	5.11097e-06	INTRON
Chr01	55070684	T	T	C	0.541667	1	0.458333	0.00682016	INTRON
Chr01	55071897	T	T	C	0.631579	1	0.368421	0.00798526	INTRON
Chr01	55072851	G	G	C	0.636364	1	0.363636	0.000307334	NON_SYNONYMOUS_CODING
Chr01	55073521	T	T	C	0.619048	1	0.380952	0.00465815	UPSTREAM
Chr01	55074118	A	A	G	0.526316	1	0.473684	0.0113593	UPSTREAM
Chr01	55076918	C	C	G	0.583333	1	0.416667	0.0120401	UPSTREAM
Chr01	55078486	G	G	T	0.606061	0.972222	0.366162	0.000163316	UPSTREAM
Chr01	55079646	G	G	T	0.56	1	0.44	0.000455674	UPSTREAM
Chr01	55082955	C	C	T	0.657143	1	0.342857	0.00442246	START_GAINED
Chr01	55083258	T	T	C	0.482759	1	0.517241	2.27045e-05	UTR_5_PRIME
Chr01	55084078	G	G	C	0.552632	1	0.447368	0.00101476	INTRON
Chr01	55084092	A	A	G	0.578947	1	0.421053	0.00221281	INTRON
Chr01	55086351	C	C	T	0.59375	1	0.40625	9.07827e-05	INTRON
Chr01	55086365	G	G	A	0.606061	1	0.393939	5.93307e-05	INTRON
Chr01	55086426	A	A	G	0.666667	1	0.333333	0.000167836	INTRON
Chr01	55086433	G	G	A	0.647059	1	0.352941	0.000150605	INTRON
Chr01	55086455	C	C	T	0.617647	1	0.382353	1.59709e-05	INTRON
Chr01	55086457	A	A	G	0.617647	1	0.382353	1.59709e-05	INTRON
Chr01	55086474	G	G	A	0.625	1	0.375	2.12233e-05	INTRON
Chr01	55086549	A	A	G	0.6	1	0.4	0.000756152	INTRON
Chr01	55086553	G	G	A	0.583333	1	0.416667	0.00072534	INTRON
Chr01	55086571	C	C	T	0.578947	1	0.421053	0.00309107	INTRON
Chr01	55086574	A	A	G	0.578947	1	0.421053	0.00309107	INTRON
Chr01	55086580	A	A	G	0.578947	1	0.421053	0.00309107	INTRON
Chr01	55086590	A	A	G	0.52381	1	0.47619	0.000623636	INTRON
Chr01	55086591	G	G	A	0.52381	1	0.47619	0.000623636	INTRON
Chr01	55086592	T	T	C	0.52381	1	0.47619	0.000623636	INTRON
Chr01	55086631	A	A	G	0.521739	1	0.478261	0.000756564	INTRON
Chr01	55091487	A	A	T	0.631579	1	0.368421	0.0251669	UTR_5_PRIME
Chr01	55093708	C	C	G	0.6	1	0.4	8.86804e-05	DOWNSTREAM
Chr01	55095825	T	T	C	0.703704	1	0.296296	0.00182337	DOWNSTREAM
Chr01	55096026	C	C	A	0.740741	1	0.259259	0.0123232	DOWNSTREAM
Chr01	55096128	C	C	T	0.684211	1	0.315789	0.0033311	DOWNSTREAM
Chr01	55097157	T	T	C	0.565217	1	0.434783	8.00922e-06	UTR_3_PRIME
Chr01	55097974	C	C	G	0.463415	1	0.536585	2.02185e-10	INTRON
Chr01	55099538	T	T	C	0.740741	1	0.259259	0.000602827	INTRON
Chr01	55100170	T	T	C	0.526316	1	0.473684	1.33538e-09	UTR_5_PRIME
Chr01	55100575	G	G	A	0.52381	1	0.47619	6.81173e-05	UPSTREAM
Chr01	55102413	G	G	T	0.8	1	0.2	0.0760361	UTR_3_PRIME
Chr01	55102581	A	A	C	0.636364	1	0.363636	0.00101689	INTRON
Chr01	55102633	T	T	A	0.714286	1	0.285714	0.00734314	INTRON
Chr01	55102864	A	A	G	0.857143	1	0.142857	0.144444	INTRON
Chr01	55102872	A	A	T	0.823529	1	0.176471	0.0875161	INTRON
Chr01	55103052	T	T	A	0.545455	1	0.454545	5.05961e-06	INTRON
Chr01	55103054	A	A	T	0.545455	1	0.454545	4.26905e-06	INTRON
Chr01	55103094	C	C	T	0.625	1	0.375	2.12233e-05	INTRON
Chr01	55103211	A	A	T	0.521739	1	0.478261	1.77383e-05	INTRON
Chr01	55103775	A	A	T	0.575758	1	0.424242	7.99829e-07	INTRON
Chr01	55103885	C	C	G	0.69697	1	0.30303	7.35595e-05	INTRON
Chr01	55103995	C	C	G	0.555556	1	0.444444	0.000301762	UTR_5_PRIME
Chr01	55104030	T	T	C	0.533333	1	0.466667	0.000509895	UTR_5_PRIME
Chr01	55104120	A	A	G	0.4	1	0.6	1.4286e-05	UTR_5_PRIME
Chr01	55104223	A	A	C	0.666667	1	0.333333	0.0126529	UPSTREAM
Chr01	55108277	A	A	G	0.666667	1	0.333333	4.63026e-05	SYNONYMOUS_CODING
Chr01	55113724	T	T	C	0.8	1	0.2	0.0426829	UPSTREAM
Chr01	55113893	G	G	A	0.55	1	0.45	2.64154e-05	UPSTREAM
Chr01	55117647	A	A	T	0.529412	1	0.470588	0.000629662	UPSTREAM
Chr01	55118906	T	T	C	0.5625	1	0.4375	0.00842912	UTR_5_PRIME
Chr01	55119923	T	T	G	0.541667	1	0.458333	0.000347371	UTR_3_PRIME
Chr01	55120119	A	A	T	0.529412	1	0.470588	0.00267787	DOWNSTREAM
Chr01	55120120	A	A	T	0.529412	1	0.470588	0.00346228	DOWNSTREAM
Chr01	55120355	G	G	A	0.538462	1	0.461538	0.00106308	DOWNSTREAM
Chr01	55120674	T	T	C	0.578947	1	0.421053	1.77508e-05	DOWNSTREAM
Chr01	55120787	T	T	C	0.448276	1	0.551724	4.96418e-09	DOWNSTREAM
Chr01	55120820	C	C	A	0.6	1	0.4	7.30987e-07	DOWNSTREAM
Chr01	55120897	T	T	C	0.742857	1	0.257143	0.000153542	DOWNSTREAM
Chr01	55121015	G	G	A	0.586207	1	0.413793	4.87794e-06	DOWNSTREAM
Chr01	55121059	C	C	A	0.529412	1	0.470588	2.57772e-07	DOWNSTREAM
Chr01	55121125	G	G	A	0.4	1	0.6	3.0611e-11	DOWNSTREAM
Chr01	55121163	T	T	C	0.466667	1	0.533333	1.06375e-08	DOWNSTREAM
Chr01	55121179	G	G	A	0.423077	1	0.576923	2.19e-09	DOWNSTREAM
Chr01	55121218	G	G	A	0.555556	1	0.444444	3.39465e-07	DOWNSTREAM
Chr01	55121221	A	A	G	0.571429	1	0.428571	5.04954e-07	DOWNSTREAM
Chr01	55121301	G	G	A	0.714286	1	0.285714	4.03732e-05	DOWNSTREAM
Chr01	55121319	T	T	C	0.682927	1	0.317073	2.02444e-05	DOWNSTREAM
Chr01	55121323	T	T	C	0.666667	1	0.333333	1.29791e-05	DOWNSTREAM
Chr01	55121337	C	C	T	0.648649	1	0.351351	9.49022e-06	DOWNSTREAM
Chr01	55121419	A	A	G	0.592593	1	0.407407	1.67611e-06	DOWNSTREAM
Chr01	55121428	G	G	A	0.6	1	0.4	2.97974e-06	DOWNSTREAM
Chr01	55121470	G	G	C	0.548387	1	0.451613	2.13131e-07	DOWNSTREAM
Chr01	55121532	T	T	C	0.4	1	0.6	1.26562e-10	DOWNSTREAM
Chr01	55121588	G	G	A	0.5	1	0.5	3.29656e-08	DOWNSTREAM
Chr01	55121631	C	C	T	0.675676	1	0.324324	1.91271e-05	DOWNSTREAM
Chr01	55121658	T	T	C	0.771429	1	0.228571	0.000489061	DOWNSTREAM
Chr01	55121691	T	T	C	0.763158	1	0.236842	0.00016948	DOWNSTREAM
Chr01	55121774	C	C	T	0.567568	1	0.432432	2.49022e-07	DOWNSTREAM
Chr01	55121821	C	C	T	0.516129	1	0.483871	3.01526e-08	DOWNSTREAM
Chr01	55121916	C	C	A	0.517241	1	0.482759	1.70897e-08	DOWNSTREAM
Chr01	55121923	A	A	C	0.5	1	0.5	8.62507e-09	DOWNSTREAM
Chr01	55122150	C	C	A	0.617647	1	0.382353	4.20863e-06	DOWNSTREAM
Chr01	55122189	C	C	T	0.575758	1	0.424242	2.7401e-06	DOWNSTREAM
Chr01	55122211	A	A	G	0.6	1	0.4	2.6336e-05	DOWNSTREAM
Chr01	55122224	C	C	T	0.666667	1	0.333333	8.94412e-05	DOWNSTREAM
Chr01	55122274	G	G	T	0.607143	1	0.392857	3.74953e-06	DOWNSTREAM
Chr01	55122291	A	A	C	0.740741	1	0.259259	0.0004062	DOWNSTREAM
Chr01	55122340	G	G	A	0.571429	1	0.428571	5.9232e-08	DOWNSTREAM
Chr01	55122343	C	C	T	0.571429	1	0.428571	5.9232e-08	DOWNSTREAM
Chr01	55122408	C	C	T	0.5	1	0.5	1.94735e-09	DOWNSTREAM
Chr01	55122525	C	C	T	0.451613	1	0.548387	4.32487e-10	DOWNSTREAM
Chr01	55122653	A	A	G	0.689655	1	0.310345	5.49175e-05	DOWNSTREAM
Chr01	55122744	G	G	T	0.727273	1	0.272727	0.00018739	UPSTREAM
Chr01	55122746	T	T	G	0.727273	1	0.272727	0.000211483	UPSTREAM
Chr01	55122753	C	C	G	0.75	1	0.25	0.000782488	UPSTREAM
Chr01	55122794	A	A	G	0.709677	1	0.290323	0.000124967	UPSTREAM
Chr01	55122799	T	T	G	0.666667	1	0.333333	2.08547e-05	UPSTREAM
Chr01	55122811	A	A	G	0.62069	1	0.37931	1.62161e-06	UPSTREAM
Chr01	55122824	G	G	A	0.64	1	0.36	7.83086e-06	UPSTREAM
Chr01	55122825	G	G	A	0.64	1	0.36	7.83086e-06	UPSTREAM
Chr01	55122847	G	G	T	0.666667	1	0.333333	1.13832e-05	UPSTREAM
Chr01	55122883	C	C	T	0.59375	1	0.40625	2.11377e-07	UPSTREAM
Chr01	55122918	T	T	C	0.588235	1	0.411765	2.16415e-07	UPSTREAM
Chr01	55122960	C	C	A	0.5	1	0.5	5.83719e-08	UPSTREAM
Chr01	55122971	A	A	G	0.5	1	0.5	7.15526e-08	UPSTREAM
Chr01	55123071	G	G	A	0.714286	1	0.285714	0.000119136	UPSTREAM
Chr01	55123123	C	C	T	0.615385	0.977778	0.362393	2.8427e-05	UPSTREAM
Chr01	55123248	A	A	G	0.542857	1	0.457143	4.28347e-09	UPSTREAM
Chr01	55123253	T	T	G	0.555556	1	0.444444	4.56971e-09	UPSTREAM
Chr01	55123291	C	C	G	0.526316	1	0.473684	1.63213e-09	UPSTREAM
Chr01	55123304	A	A	C	0.567568	1	0.432432	9.56695e-09	UPSTREAM
Chr01	55123345	C	C	T	0.481481	1	0.518519	4.41974e-09	UPSTREAM
Chr01	55123364	A	A	G	0.448276	1	0.551724	8.62507e-10	UPSTREAM
Chr01	55123385	A	A	G	0.529412	1	0.470588	2.80109e-08	UPSTREAM
Chr01	55123453	G	G	A	0.580645	1	0.419355	4.6234e-07	UPSTREAM
Chr01	55123456	A	A	G	0.580645	1	0.419355	2.01563e-07	UPSTREAM
Chr01	55123517	T	T	C	0.533333	1	0.466667	7.97585e-08	UPSTREAM
Chr01	55123555	T	T	C	0.486486	1	0.513514	8.96615e-09	UPSTREAM
Chr01	55123577	T	T	C	0.5	1	0.5	4.39684e-08	UPSTREAM
Chr01	55123606	G	G	A	0.470588	1	0.529412	6.2046e-09	UPSTREAM
Chr01	55123655	A	A	G	0.435897	1	0.564103	4.2163e-11	UPSTREAM
Chr01	55123788	G	G	A	0.486486	1	0.513514	2.53084e-10	UPSTREAM
Chr01	55123806	C	C	T	0.567568	1	0.432432	1.35847e-08	UPSTREAM
Chr01	55123810	C	C	T	0.578947	1	0.421053	1.96723e-08	UPSTREAM
Chr01	55123836	T	T	G	0.575	1	0.425	9.24759e-09	UPSTREAM
Chr01	55123919	G	G	A	0.68	1	0.32	0.00010166	UPSTREAM
Chr01	55123931	C	C	A	0.612903	1	0.387097	5.40197e-06	UPSTREAM
Chr01	55123959	C	C	A	0.633333	1	0.366667	1.80748e-05	UPSTREAM
Chr01	55123990	T	T	C	0.566667	1	0.433333	2.52307e-06	UPSTREAM
Chr01	55123993	A	A	G	0.548387	1	0.451613	5.81537e-07	UPSTREAM
Chr01	55124007	A	A	G	0.529412	1	0.470588	8.17547e-08	UPSTREAM
Chr01	55124186	G	G	A	0.5625	1	0.4375	1.78251e-07	UPSTREAM
Chr01	55124199	T	T	G	0.628571	1	0.371429	2.3591e-06	UPSTREAM
Chr01	55124309	T	T	C	0.666667	1	0.333333	1.82479e-05	UPSTREAM
Chr01	55124315	G	G	A	0.655172	1	0.344828	1.59181e-05	UPSTREAM
Chr01	55124319	G	G	A	0.642857	1	0.357143	1.19628e-05	UPSTREAM
Chr01	55124335	A	A	G	0.65625	1	0.34375	4.60715e-06	UPSTREAM
Chr01	55124391	T	T	C	0.517241	1	0.482759	9.23337e-08	UPSTREAM
Chr01	55124422	T	T	C	0.484848	1	0.515152	9.08386e-09	UPSTREAM
Chr01	55124500	G	G	C	0.545455	1	0.454545	1.56296e-07	UPSTREAM
Chr01	55124593	G	G	A	0.625	1	0.375	4.46168e-06	UPSTREAM
Chr01	55124642	G	G	A	0.764706	1	0.235294	0.00522932	UPSTREAM
Chr01	55124671	T	T	C	0.625	1	0.375	0.000745792	UPSTREAM
Chr01	55124674	T	T	A	0.625	1	0.375	0.000854933	UPSTREAM
Chr01	55124694	T	T	G	0.538462	1	0.461538	0.000621586	UPSTREAM
Chr01	55124812	G	G	A	0.388889	1	0.611111	1.37659e-05	UPSTREAM
Chr01	55124854	A	A	G	0.454545	1	0.545455	7.00867e-06	UPSTREAM
Chr01	55124867	T	T	C	0.434783	1	0.565217	2.40219e-06	UPSTREAM
Chr01	55124876	C	C	T	0.454545	1	0.545455	1.47391e-06	UPSTREAM
Chr01	55124882	T	T	C	0.454545	1	0.545455	1.15807e-06	UPSTREAM
Chr01	55124917	T	T	C	0.526316	1	0.473684	1.45285e-05	UPSTREAM
Chr01	55125475	A	A	G	0.2	1	0.8	2.47849e-06	UTR_5_PRIME
Chr01	55125854	C	C	T	0.411765	1	0.588235	2.15664e-07	SYNONYMOUS_CODING
Chr01	55126088	A	A	C	0.433333	1	0.566667	6.1856e-07	NON_SYNONYMOUS_CODING
Chr01	55127412	T	T	G	0.428571	1	0.571429	2.18698e-06	INTRON
Chr01	55127441	A	A	T	0.470588	1	0.529412	6.35939e-07	INTRON
Chr01	55127528	C	C	T	0.766667	1	0.233333	0.00138197	INTRON
Chr01	55127655	G	G	A	0.521739	1	0.478261	9.08031e-06	INTRON
Chr01	55128153	C	C	T	0.5625	1	0.4375	1.03878e-07	INTRON
Chr01	55131068	G	G	A	0.666667	0.964286	0.297619	0.00522385	UTR_3_PRIME
Chr01	55131693	C	C	T	0.434783	1	0.565217	4.67291e-07	NON_SYNONYMOUS_CODING
Chr01	55133820	A	A	T	0.676471	1	0.323529	9.46627e-05	INTRON
Chr01	55136766	T	T	C	0.424242	0.980392	0.55615	3.94304e-09	INTRON
Chr01	55137743	G	G	A	0.465116	1	0.534884	3.41636e-10	INTRON
Chr01	55138140	A	A	G	0.588235	1	0.411765	1.35971e-06	INTRON
Chr01	55139736	A	A	G	0.6875	1	0.3125	0.0598291	UPSTREAM
Chr01	55142103	G	G	A	0.681818	1	0.318182	0.00147306	SYNONYMOUS_CODING
Chr01	55142222	A	A	G	0.586957	1	0.413043	0.000115847	INTRON
Chr01	55142692	G	G	A	0.466667	1	0.533333	0.00248447	UTR_5_PRIME
Chr01	55145519	G	G	A	0.684211	1	0.315789	0.00706861	UPSTREAM
Chr01	55147923	C	C	T	0.636364	1	0.363636	1.14376e-05	INTERGENIC
Chr01	55148016	C	C	T	0.633333	1	0.366667	5.21368e-06	INTERGENIC
Chr01	55148426	T	T	C	0.52	1	0.48	1.18531e-05	INTERGENIC
Chr01	55148472	A	A	G	0.545455	1	0.454545	3.99132e-05	INTERGENIC
Chr01	55148493	A	A	G	0.542857	1	0.457143	2.13787e-05	INTERGENIC
Chr01	55148505	G	G	C	0.53125	1	0.46875	1.46158e-05	INTERGENIC
Chr01	55148559	G	G	A	0.482759	1	0.517241	0.000197671	INTERGENIC
Chr01	55148572	G	G	A	0.45	1	0.55	0.00163606	INTERGENIC
Chr01	55148619	A	A	G	0.461538	1	0.538462	0.00193237	INTERGENIC
Chr01	55148747	T	T	C	0.666667	1	0.333333	0.0436508	INTERGENIC
Chr01	55158785	A	A	T	0.636364	1	0.363636	0.00410327	UPSTREAM
Chr01	55158811	G	G	A	0.71875	1	0.28125	0.0187384	UPSTREAM
Chr01	55158856	C	C	T	0.727273	1	0.272727	0.0862728	UPSTREAM
Chr01	55158910	G	G	A	0.736842	1	0.263158	0.0481157	UPSTREAM
Chr01	55158993	G	G	A	0.611111	1	0.388889	0.00975946	UPSTREAM
Chr01	55159156	T	T	C	0.703704	1	0.296296	0.0373191	UPSTREAM
Chr01	55160071	T	T	G	0.648649	1	0.351351	1.85808e-06	UPSTREAM
Chr01	55160286	G	G	C	0.575758	1	0.424242	9.74792e-07	UPSTREAM
Chr01	55160376	G	G	T	0.611111	1	0.388889	2.55952e-07	UPSTREAM
Chr01	55161073	A	A	T	0.538462	1	0.461538	4.47084e-06	UPSTREAM
Chr01	55161322	C	C	T	0.863636	1	0.136364	0.256757	UPSTREAM
Chr01	55163470	G	G	A	0.576923	1	0.423077	8.07139e-05	NON_SYNONYMOUS_CODING
Chr01	55171148	T	T	C	0.55814	1	0.44186	3.49941e-08	INTRON
Chr01	55174939	A	A	G	0.454545	1	0.545455	4.34058e-07	NON_SYNONYMOUS_CODING
Chr01	55175044	T	T	A	0.5	1	0.5	8.95603e-05	UTR_3_PRIME
Chr01	55175154	C	C	T	0.466667	1	0.533333	0.000611791	DOWNSTREAM
Chr01	55175172	T	T	C	0.588235	1	0.411765	0.00768987	DOWNSTREAM
Chr01	55175233	T	T	C	0.647059	1	0.352941	0.00762463	DOWNSTREAM
Chr01	55176736	A	A	T	0.5	1	0.5	0.00103289	UPSTREAM
Chr01	55176939	C	C	A	0.357143	1	0.642857	9.44718e-06	UPSTREAM
Chr01	55177025	G	G	A	0.391304	1	0.608696	2.8868e-05	UPSTREAM
Chr01	55181131	C	C	G	0.709677	1	0.290323	0.0025882	DOWNSTREAM
Chr01	55181480	A	A	G	0.653846	1	0.346154	0.00298853	DOWNSTREAM
Chr01	55181705	G	G	A	0.575758	1	0.424242	0.000270348	DOWNSTREAM
Chr01	55181759	C	C	T	0.638889	1	0.361111	0.00197913	DOWNSTREAM
Chr01	55181776	A	A	G	0.628571	1	0.371429	0.000897764	DOWNSTREAM
Chr01	55181783	C	C	T	0.636364	1	0.363636	0.00171689	DOWNSTREAM
Chr01	55181825	A	A	G	0.583333	1	0.416667	4.0833e-05	DOWNSTREAM
Chr01	55181842	G	G	A	0.571429	1	0.428571	9.65889e-06	DOWNSTREAM
Chr01	55181869	T	T	C	0.552632	1	0.447368	1.88498e-06	DOWNSTREAM
Chr01	55182194	C	C	T	0.548387	1	0.451613	4.72984e-07	DOWNSTREAM
Chr01	55182250	T	T	A	0.511628	1	0.488372	1.38814e-08	DOWNSTREAM
Chr01	55182261	T	T	C	0.5	1	0.5	1.23865e-08	DOWNSTREAM
Chr01	55182264	A	A	T	0.511628	1	0.488372	3.65965e-08	DOWNSTREAM
Chr01	55182525	C	C	T	0.580645	1	0.419355	2.39076e-06	DOWNSTREAM
Chr01	55182715	T	T	C	0.461538	1	0.538462	4.01738e-06	DOWNSTREAM
Chr01	55186722	G	G	A	0.434783	1	0.565217	8.13258e-06	SYNONYMOUS_CODING
Chr01	55187196	T	T	G	0.307692	1	0.692308	0.000457666	UTR_5_PRIME
Chr01	55187206	C	C	G	0.363636	1	0.636364	0.000501672	UTR_5_PRIME
Chr01	55189876	C	C	A	0.428571	1	0.571429	0.00163606	UPSTREAM
Chr01	55190024	G	G	A	0.695652	1	0.304348	0.0695331	UPSTREAM
Chr01	55190068	C	C	T	0.545455	1	0.454545	0.0129016	UPSTREAM
Chr01	55190277	T	T	A	0.434783	1	0.565217	0.00177894	UPSTREAM
Chr01	55190467	G	G	T	0.52381	1	0.47619	0.0117689	UPSTREAM
Chr01	55190498	T	T	G	0.5	1	0.5	0.00502478	UPSTREAM
Chr01	55192414	C	C	T	0.625	1	0.375	0.0331082	DOWNSTREAM
Chr01	55192670	G	G	A	0.470588	1	0.529412	0.00104514	DOWNSTREAM
Chr01	55198945	A	A	C	0.695652	1	0.304348	1.61729e-05	NON_SYNONYMOUS_CODING
Chr01	55199193	G	G	T	0.567568	1	0.432432	1.18889e-06	SYNONYMOUS_CODING
Chr01	55199265	C	C	A	0.425532	1	0.574468	1.11319e-12	INTRON
Chr01	55199880	C	C	T	0.3	1	0.7	0.00309598	INTRON
Chr01	55203073	A	A	C	0.666667	1	0.333333	7.65097e-05	UTR_5_PRIME
Chr01	55203435	T	T	C	0.62069	1	0.37931	0.00319443	UPSTREAM
Chr01	55203664	G	G	C	0.451613	1	0.548387	4.2247e-06	UPSTREAM
Chr01	55205905	A	A	T	0.53125	1	0.46875	1.46158e-05	INTRON
Chr01	55208083	T	T	G	0.647059	1	0.352941	1.0708e-05	INTRON
Chr01	55209852	G	G	C	0.266667	0.923077	0.65641	0.000637143	UPSTREAM
Chr01	55211806	C	C	T	0.590909	1	0.409091	0.0014033	UPSTREAM
Chr01	55211959	C	C	T	0.47619	1	0.52381	1.56102e-05	UPSTREAM
Chr01	55211975	G	G	C	0.5	1	0.5	1.88852e-05	UPSTREAM
Chr01	55216389	T	T	C	0.7	1	0.3	0.020196	UPSTREAM
Chr01	55216781	T	T	C	0.540541	1	0.459459	2.45514e-05	UPSTREAM
Chr01	55217506	G	G	A	0.653846	1	0.346154	0.0153799	INTRON
Chr01	55217518	G	G	T	0.653846	1	0.346154	0.0153799	INTRON
Chr01	55217556	G	G	T	0.653846	1	0.346154	0.00608082	INTRON
Chr01	55218153	G	G	A	0.619048	1	0.380952	6.07907e-06	SYNONYMOUS_CODING
Chr01	55218202	T	T	A	0.636364	1	0.363636	0.000553323	INTRON
Chr01	55218211	C	C	A	0.6	1	0.4	0.000302158	INTRON
Chr01	55218280	A	A	G	0.742857	1	0.257143	0.00217142	SYNONYMOUS_CODING
Chr01	55218334	T	T	A	0.775	1	0.225	0.00019133	NON_SYNONYMOUS_CODING
Chr01	55218415	C	C	A	0.625	1	0.375	3.74781e-06	INTRON
Chr01	55218466	G	G	C	0.607143	1	0.392857	9.43123e-05	INTRON
Chr01	55219781	A	A	G	0.647059	1	0.352941	0.0184043	INTRON
Chr01	55220602	G	G	A	0.344828	1	0.655172	6.96752e-13	UTR_3_PRIME
Chr01	55220679	A	A	G	0.633333	1	0.366667	8.96074e-07	UTR_3_PRIME
Chr01	55220741	C	C	T	0.653846	1	0.346154	1.93683e-05	NON_SYNONYMOUS_CODING
Chr01	55221035	G	G	T	0.742857	1	0.257143	1.65612e-05	NON_SYNONYMOUS_CODING
Chr01	55221649	A	A	C	0.625	1	0.375	1.352e-07	NON_SYNONYMOUS_CODING
Chr01	55221804	G	G	A	0.595238	1	0.404762	4.61377e-08	SYNONYMOUS_CODING
Chr01	55222695	A	A	C	0.529412	1	0.470588	1.24867e-08	SYNONYMOUS_CODING
Chr01	55223341	C	C	A	0.405405	1	0.594595	9.20454e-10	INTRON
Chr01	55223851	T	T	C	0.555556	1	0.444444	1.87988e-07	INTRON
Chr01	55224078	C	C	G	0.5	1	0.5	8.93662e-08	UTR_5_PRIME
Chr01	55224285	G	G	A	0.6875	1	0.3125	0.0082213	START_GAINED
Chr01	55226199	C	C	A	0.526316	1	0.473684	0.00113339	NON_SYNONYMOUS_CODING
Chr01	55226719	T	T	G	0.439024	1	0.560976	3.51077e-09	INTRON
Chr01	55227684	C	C	G	0.428571	1	0.571429	4.65334e-08	INTRON
Chr01	55227793	A	A	T	0.666667	1	0.333333	1.53556e-05	INTRON
Chr01	55228392	G	G	A	0.666667	1	0.333333	2.16377e-05	SYNONYMOUS_CODING
Chr01	55228641	T	T	G	0.564103	1	0.435897	1.03134e-07	INTRON
Chr01	55228642	A	A	T	0.564103	1	0.435897	8.32106e-08	INTRON
Chr01	55229471	A	A	T	0.536585	0.964286	0.4277	9.02905e-05	INTRON
Chr01	55229492	A	A	C	0.5	0.964286	0.464286	3.24397e-05	INTRON
Chr01	55230333	A	A	G	0.666667	1	0.333333	0.00197032	NON_SYNONYMOUS_CODING
Chr01	55230406	C	C	T	0.5	1	0.5	0.000183962	SYNONYMOUS_CODING
Chr01	55230421	A	A	G	0.541667	1	0.458333	0.000220945	SYNONYMOUS_CODING
Chr01	55231521	T	T	A	0.333333	1	0.666667	1.6358e-05	UPSTREAM
Chr01	55233084	C	C	G	0.619048	1	0.380952	5.25421e-05	UTR_3_PRIME
Chr01	55233403	A	A	G	0.735294	1	0.264706	0.000806526	SYNONYMOUS_CODING
Chr01	55234820	C	C	T	0.633333	1	0.366667	5.49192e-07	SYNONYMOUS_CODING
Chr01	55234883	A	A	T	0.638889	1	0.361111	3.73541e-07	NON_SYNONYMOUS_CODING
Chr01	55235399	C	C	T	0.6	1	0.4	1.53828e-06	SYNONYMOUS_CODING
Chr01	55235756	G	G	C	0.56	1	0.44	4.65657e-05	INTRON
Chr01	55236683	A	A	T	0.625	1	0.375	4.78091e-05	INTRON
Chr01	55236688	A	A	T	0.612245	1	0.387755	2.45252e-05	INTRON
Chr01	55236831	A	A	C	0.583333	1	0.416667	0.00228717	INTRON
Chr01	55242315	C	C	G	0.692308	1	0.307692	0.0983437	UPSTREAM
Chr01	55242353	C	C	T	0.5	1	0.5	0.0325077	UPSTREAM
Chr01	55242775	A	A	C	0.52	1	0.48	0.0069421	UPSTREAM
Chr01	55242876	T	T	A	0.6	1	0.4	0.010884	UPSTREAM
Chr01	55242935	G	G	A	0.517241	1	0.482759	0.000193987	UPSTREAM
Chr01	55243034	G	G	C	0.384615	1	0.615385	0.0016476	UPSTREAM
Chr01	55246519	T	T	C	0.608696	1	0.391304	1.92181e-06	SYNONYMOUS_CODING
Chr01	55246591	C	C	T	0.612903	1	0.387097	1.10227e-05	SYNONYMOUS_CODING
Chr01	55246837	C	C	T	0.416667	1	0.583333	3.67629e-09	INTRON
Chr01	55247171	T	T	A	0.65	0.984375	0.334375	3.19743e-06	INTRON
Chr01	55247199	G	G	T	0.641026	1	0.358974	1.19725e-06	INTRON
Chr01	55247327	G	G	T	0.531915	1	0.468085	2.0513e-08	INTRON
Chr01	55247339	A	A	G	0.511628	1	0.488372	6.19086e-09	START_GAINED
Chr01	55247379	C	C	G	0.511111	1	0.488889	9.25495e-10	INTRON
Chr01	55247857	A	A	G	0.53125	1	0.46875	0.000260133	INTRON
Chr01	55248905	A	A	T	0.565217	1	0.434783	2.34475e-09	SYNONYMOUS_CODING
Chr01	55249482	C	C	A	0.638889	1	0.361111	4.36859e-06	NON_SYNONYMOUS_CODING
Chr01	55249989	G	G	A	0.62069	1	0.37931	0.000407998	UTR_3_PRIME
Chr01	55250115	C	C	T	0.611111	1	0.388889	0.00170697	UTR_3_PRIME
Chr01	55250762	C	C	G	0.571429	1	0.428571	0.000521225	START_GAINED
Chr01	55250767	T	T	A	0.56	1	0.44	0.000296423	UTR_5_PRIME
Chr01	55251501	C	C	A	0.621622	1	0.378378	4.84717e-07	UTR_3_PRIME
Chr01	55251761	T	T	C	0.636364	1	0.363636	5.91662e-05	UTR_3_PRIME
Chr01	55252036	T	T	C	0.611111	1	0.388889	0.000830468	DOWNSTREAM
Chr01	55253694	G	G	A	0.526316	1	0.473684	0.00185664	DOWNSTREAM
Chr01	55253728	C	C	T	0.65	1	0.35	0.0265812	DOWNSTREAM
Chr01	55254065	T	T	C	0.481481	1	0.518519	1.23612e-05	DOWNSTREAM
Chr01	55254566	C	C	T	0.4	1	0.6	0.000614506	DOWNSTREAM
Chr01	55255851	G	G	T	0.6	1	0.4	0.00347067	UPSTREAM
Chr01	55256021	A	A	T	0.518519	1	0.481481	6.35645e-06	UPSTREAM
Chr01	55256249	C	C	T	0.545455	1	0.454545	1.92364e-07	UPSTREAM
Chr01	55256993	C	C	A	0.577778	1	0.422222	4.12951e-07	UPSTREAM
Chr01	55258162	C	C	G	0.514286	1	0.485714	5.55177e-06	UTR_5_PRIME
Chr01	55258180	A	A	G	0.512821	1	0.487179	3.2446e-06	UTR_5_PRIME
Chr01	55258216	T	T	C	0.444444	1	0.555556	2.83665e-07	UTR_5_PRIME
Chr01	55258291	A	A	T	0.589744	1	0.410256	5.26537e-06	UTR_5_PRIME
Chr01	55258350	C	C	T	0.514286	1	0.485714	1.90893e-06	UTR_5_PRIME
Chr01	55259606	T	T	A	0.464286	1	0.535714	8.64681e-06	UTR_5_PRIME
Chr01	55259921	T	T	C	0.5	1	0.5	0.000479575	INTRON
Chr01	55262694	G	G	A	0.461538	1	0.538462	0.00013846	INTRON
Chr01	55262874	A	A	G	0.357143	1	0.642857	0.00013993	INTRON
Chr01	55263448	G	G	A	0.571429	1	0.428571	0.00131839	INTRON
Chr01	55263453	C	C	A	0.52381	1	0.47619	0.000479415	INTRON
Chr01	55265883	C	C	T	0.458333	1	0.541667	4.95741e-05	SPLICE_SITE_REGION
Chr01	55266439	G	G	A	0.571429	1	0.428571	0.000161178	INTRON
Chr01	55267808	T	T	C	0.636364	1	0.363636	0.00559264	DOWNSTREAM
Chr01	55268691	A	A	C	0.315789	1	0.684211	0.000141588	UPSTREAM
Chr01	55269073	T	T	C	0.5625	1	0.4375	7.7294e-06	UTR_5_PRIME
Chr01	55269342	T	T	A	0.52381	1	0.47619	5.44153e-07	UTR_5_PRIME
Chr01	55269343	G	G	A	0.512195	1	0.487805	4.3156e-07	UTR_5_PRIME
Chr01	55269521	A	A	G	0.64	1	0.36	6.97137e-06	INTRON
Chr01	55269597	G	G	C	0.694444	1	0.305556	2.45584e-05	NON_SYNONYMOUS_CODING
Chr01	55269660	C	C	T	0.627907	1	0.372093	2.23876e-06	NON_SYNONYMOUS_CODING
Chr01	55269731	G	G	A	0.529412	0.978723	0.449312	8.24612e-07	SYNONYMOUS_CODING
Chr01	55269760	A	A	G	0.53125	1	0.46875	2.48123e-07	NON_SYNONYMOUS_CODING
Chr01	55271052	C	C	A	0.407407	1	0.592593	1.23612e-06	INTRON
Chr01	55271369	G	G	T	0.583333	1	0.416667	1.38256e-05	INTRON
Chr01	55271489	C	C	A	0.470588	0.975	0.504412	4.20278e-07	NON_SYNONYMOUS_CODING
Chr01	55271985	T	T	A	0.461538	1	0.538462	4.57305e-09	SYNONYMOUS_CODING
Chr01	55272183	A	A	T	0.592593	1	0.407407	1.21386e-05	UTR_3_PRIME
Chr01	55272360	T	T	C	0.484848	1	0.515152	6.25316e-06	UTR_3_PRIME
Chr01	55272580	T	T	C	0.633333	1	0.366667	0.00118469	DOWNSTREAM
Chr01	55274129	T	T	C	0.714286	1	0.285714	4.58862e-05	DOWNSTREAM
Chr01	55274143	T	T	C	0.722222	1	0.277778	4.44332e-05	DOWNSTREAM
Chr01	55274249	G	G	A	0.58	1	0.42	6.59478e-08	DOWNSTREAM
Chr01	55274330	T	T	C	0.680851	1	0.319149	7.40196e-07	DOWNSTREAM
Chr01	55274385	A	A	G	0.682927	1	0.317073	1.72194e-05	DOWNSTREAM
Chr01	55274386	C	C	T	0.682927	1	0.317073	1.2532e-05	DOWNSTREAM
Chr01	55274476	T	T	G	0.555556	1	0.444444	1.63399e-06	DOWNSTREAM
Chr01	55274876	C	C	T	0.5	1	0.5	5.78005e-07	DOWNSTREAM
Chr01	55274881	A	A	G	0.516129	1	0.483871	8.69164e-07	DOWNSTREAM
Chr01	55274887	T	T	G	0.516129	1	0.483871	1.44926e-06	DOWNSTREAM
Chr01	55274931	C	C	T	0.5	1	0.5	4.63277e-06	DOWNSTREAM
Chr01	55274974	A	A	C	0.459459	1	0.540541	3.0979e-07	DOWNSTREAM
Chr01	55277277	C	C	A	0.594595	1	0.405405	0.000396198	DOWNSTREAM
Chr01	55286149	T	T	G	0.678571	1	0.321429	0.000186602	SYNONYMOUS_CODING
Chr01	55287940	G	G	C	0.518519	1	0.481481	0.00634845	DOWNSTREAM
Chr01	55287998	T	T	C	0.52	1	0.48	0.00256053	DOWNSTREAM
Chr01	55288016	C	C	T	0.555556	1	0.444444	0.00298797	DOWNSTREAM
Chr01	55288063	G	G	A	0.619048	1	0.380952	0.0132634	DOWNSTREAM
Chr01	55288072	A	A	G	0.588235	1	0.411765	0.0103959	DOWNSTREAM
Chr01	55291144	A	A	T	0.394737	1	0.605263	1.81363e-09	DOWNSTREAM
Chr01	55291147	A	A	G	0.394737	1	0.605263	3.17872e-10	DOWNSTREAM
Chr01	55295177	A	A	G	0.3125	0.928571	0.616071	0.000796444	INTERGENIC
Chr01	55304643	C	C	A	0.780488	1	0.219512	0.000951667	DOWNSTREAM
Chr01	55304923	C	C	A	0.6	1	0.4	5.30618e-07	DOWNSTREAM
Chr01	55306170	T	T	A	0.5	1	0.5	9.4751e-06	DOWNSTREAM
Chr01	55307348	C	C	T	0.541667	1	0.458333	0.000941702	DOWNSTREAM
Chr01	55308706	T	T	G	0.606061	1	0.393939	0.000791644	UTR_3_PRIME
Chr01	55309853	C	C	T	0.4	1	0.6	1.92828e-10	INTRON
Chr01	55314162	G	G	T	0.604651	1	0.395349	2.24183e-06	INTRON
Chr01	55315611	A	A	G	0.466667	1	0.533333	3.53284e-08	SYNONYMOUS_CODING
Chr01	55317491	A	A	G	0.653846	1	0.346154	0.0394158	INTRON
Chr01	55323913	A	A	T	0.411765	1	0.588235	4.11394e-05	UPSTREAM
Chr01	55324468	T	T	A	0.666667	1	0.333333	0.00962906	SYNONYMOUS_CODING
Chr01	55324843	C	C	T	0.487179	1	0.512821	3.76759e-09	SYNONYMOUS_CODING
Chr01	55325371	A	A	G	0.475	1	0.525	1.73222e-09	SYNONYMOUS_CODING
Chr01	55326122	G	G	C	0.489362	1	0.510638	1.36162e-07	INTRON
Chr01	55326756	G	G	A	0.516129	1	0.483871	6.77436e-07	INTRON
Chr01	55327058	A	A	G	0.647059	1	0.352941	3.56925e-05	INTRON
Chr01	55327071	T	T	A	0.65625	1	0.34375	1.93102e-05	INTRON
Chr01	55328311	A	A	T	0.545455	1	0.454545	8.52507e-08	INTRON
Chr01	55328952	A	A	G	0.588235	1	0.411765	0.000145797	DOWNSTREAM
Chr01	55329071	A	A	G	0.470588	1	0.529412	0.000258223	DOWNSTREAM
Chr01	55330270	A	A	C	0.466667	1	0.533333	0.0021989	UTR_3_PRIME
Chr01	55331436	G	G	A	0.525	1	0.475	4.56671e-09	INTRON
Chr01	55331457	T	T	A	0.525	1	0.475	3.64365e-09	INTRON
Chr01	55331866	G	G	A	0.448276	1	0.551724	2.11971e-08	SYNONYMOUS_CODING
Chr01	55331927	A	A	G	0.565217	1	0.434783	5.86728e-05	INTRON
Chr01	55331937	G	G	C	0.6	1	0.4	0.000234634	INTRON
Chr01	55332001	G	G	C	0.526316	1	0.473684	0.000130306	INTRON
Chr01	55332431	C	C	T	0.514286	1	0.485714	0.000793732	INTRON
Chr01	55332717	C	C	T	0.4	1	0.6	7.1341e-05	SYNONYMOUS_CODING
Chr01	55335425	T	T	C	0.857143	1	0.142857	0.483077	INTRON
Chr01	55335887	A	A	C	0.636364	1	0.363636	0.0104878	INTRON
Chr01	55336004	C	C	T	0.5	1	0.5	3.03226e-06	INTRON
Chr01	55336591	A	A	C	0.5	1	0.5	3.80589e-09	INTRON
Chr01	55336664	G	G	A	0.525	1	0.475	7.23302e-09	INTRON
Chr01	55339072	A	A	G	0.363636	1	0.636364	3.95319e-05	UTR_3_PRIME
Chr01	55339541	A	A	G	0.727273	1	0.272727	0.0815217	DOWNSTREAM
Chr01	55339553	G	G	A	0.727273	1	0.272727	0.214286	DOWNSTREAM
Chr01	55339916	T	T	C	0.551724	1	0.448276	1.67674e-05	DOWNSTREAM
Chr01	55340793	G	G	T	0.423077	1	0.576923	5.62088e-05	UPSTREAM
Chr01	55340800	G	G	T	0.461538	1	0.538462	0.00019417	UPSTREAM
Chr01	55341019	A	A	T	0.533333	1	0.466667	0.000586671	UPSTREAM
Chr01	55342005	T	T	C	0.5	1	0.5	7.44607e-05	UTR_3_PRIME
Chr01	55342062	A	A	C	0.45	1	0.55	2.92003e-05	UTR_3_PRIME
Chr01	55342074	A	A	C	0.428571	1	0.571429	1.02201e-05	UTR_3_PRIME
Chr01	55342102	A	A	G	0.5	1	0.5	7.44607e-05	UTR_3_PRIME
Chr01	55342232	T	T	G	0.470588	1	0.529412	0.000258223	DOWNSTREAM
Chr01	55347026	T	T	C	0.612903	1	0.387097	5.40197e-06	SYNONYMOUS_CODING
Chr01	55347212	T	T	G	0.5	1	0.5	3.47644e-09	INTRON
Chr01	55347729	T	T	G	0.689655	1	0.310345	0.0793602	INTRON
Chr01	55348603	C	C	A	0.473684	1	0.526316	1.83549e-09	SYNONYMOUS_CODING
Chr01	55349005	T	T	A	0.55814	1	0.44186	3.99595e-09	INTRON
Chr01	55349016	C	C	A	0.595238	1	0.404762	4.61377e-08	INTRON
Chr01	55349050	C	C	T	0.578947	1	0.421053	1.39069e-08	INTRON
Chr01	55349080	T	T	A	0.525	1	0.475	8.05383e-10	NON_SYNONYMOUS_CODING
Chr01	55350372	G	G	A	0.571429	1	0.428571	9.20637e-07	UTR_3_PRIME
Chr01	55350552	G	G	A	0.594595	1	0.405405	6.32257e-07	UTR_3_PRIME
Chr01	55350876	A	A	G	0.565217	1	0.434783	1.06406e-05	NON_SYNONYMOUS_CODING
Chr01	55350922	A	A	G	0.59375	1	0.40625	3.31918e-06	SYNONYMOUS_CODING
Chr01	55351235	T	T	A	0.863636	1	0.136364	0.0890379	INTRON
Chr01	55351238	G	G	A	0.857143	1	0.142857	0.0820228	INTRON
Chr01	55354116	C	C	T	0.536585	1	0.463415	4.5469e-06	DOWNSTREAM
Chr01	55354189	G	G	A	0.564103	1	0.435897	7.24356e-06	DOWNSTREAM
Chr01	55356117	A	A	T	0.423077	1	0.576923	4.01348e-06	INTRON
Chr01	55357346	T	T	G	0.464286	1	0.535714	0.0023573	INTRON
Chr01	55357526	G	G	A	0.416667	1	0.583333	3.35824e-05	INTRON
Chr01	55357639	C	C	T	0.76	1	0.24	0.0222898	INTRON
Chr01	55358360	C	C	T	0.833333	1	0.166667	0.229947	UTR_5_PRIME
Chr01	55359521	T	T	C	0.53125	1	0.46875	0.000260133	UPSTREAM
Chr01	55359535	C	C	T	0.580645	1	0.419355	0.000684742	UPSTREAM
Chr01	55359955	A	A	G	0.5	1	0.5	1.24886e-07	UPSTREAM
Chr01	55360036	G	G	T	0.551724	1	0.448276	3.31871e-06	UPSTREAM
Chr01	55360061	A	A	G	0.538462	1	0.461538	2.94064e-06	UPSTREAM
Chr01	55360075	T	T	C	0.625	1	0.375	0.000104054	UPSTREAM
Chr01	55360093	T	T	C	0.772727	1	0.227273	0.00628931	UPSTREAM
Chr01	55360139	G	G	T	0.666667	1	0.333333	0.000571755	UPSTREAM
Chr01	55360239	T	T	C	0.555556	1	0.444444	4.00264e-07	UPSTREAM
Chr01	55360269	T	T	C	0.53125	1	0.46875	8.52522e-08	UPSTREAM
Chr01	55360322	G	G	A	0.535714	1	0.464286	7.88823e-07	UPSTREAM
Chr01	55360423	G	G	A	0.545455	1	0.454545	4.08752e-05	UPSTREAM
Chr01	55360570	G	G	A	0.777778	1	0.222222	0.0205376	UPSTREAM
Chr01	55360586	T	T	A	0.8	1	0.2	0.0263067	UPSTREAM
Chr01	55361163	G	G	A	0.695652	1	0.304348	0.00211753	UPSTREAM
Chr01	55362694	G	G	A	0.347826	1	0.652174	1.25814e-05	UPSTREAM
Chr01	55362708	C	C	T	0.25	1	0.75	1.00211e-05	UPSTREAM
Chr01	55362881	G	G	A	0.736842	1	0.263158	0.0044741	UPSTREAM
Chr01	55362902	A	A	G	0.761905	1	0.238095	0.0096042	UPSTREAM
Chr01	55362959	A	A	G	0.631579	1	0.368421	0.00131491	UPSTREAM
Chr01	55362962	C	C	A	0.65	1	0.35	0.00202293	UPSTREAM
Chr01	55363006	A	A	G	0.461538	1	0.538462	1.0919e-05	UPSTREAM
Chr01	55365191	T	T	C	0.392857	1	0.607143	2.39553e-06	INTERGENIC
Chr01	55367205	C	C	T	0.478261	1	0.521739	0.000371884	DOWNSTREAM
Chr01	55367366	A	A	T	0.416667	1	0.583333	0.000281652	DOWNSTREAM
Chr01	55367409	C	C	T	0.40625	1	0.59375	0.000160451	DOWNSTREAM
Chr01	55367610	A	A	G	0.454545	1	0.545455	3.59637e-05	DOWNSTREAM
Chr01	55367673	A	A	G	0.512821	1	0.487179	8.01702e-05	DOWNSTREAM
Chr01	55367881	A	A	G	0.351351	1	0.648649	2.56504e-09	DOWNSTREAM
Chr01	55367936	A	A	G	0.432432	1	0.567568	1.72843e-09	DOWNSTREAM
Chr01	55367949	A	A	G	0.486486	1	0.513514	1.16702e-08	DOWNSTREAM
Chr01	55367989	A	A	G	0.560976	1	0.439024	4.27835e-08	DOWNSTREAM
Chr01	55368075	G	G	A	0.538462	1	0.461538	6.98903e-08	DOWNSTREAM
Chr01	55368196	T	T	C	0.464286	1	0.535714	2.06885e-05	DOWNSTREAM
Chr01	55368200	A	A	C	0.433333	1	0.566667	8.9408e-06	DOWNSTREAM
Chr01	55368203	A	A	G	0.419355	1	0.580645	5.05958e-06	DOWNSTREAM
Chr01	55368222	T	T	C	0.322581	1	0.677419	2.62661e-07	DOWNSTREAM
Chr01	55368252	G	G	A	0.275862	1	0.724138	4.13501e-08	DOWNSTREAM
Chr01	55368273	T	T	C	0.296296	1	0.703704	3.48529e-09	DOWNSTREAM
Chr01	55368281	T	T	C	0	1	1	1.58494e-21	DOWNSTREAM
Chr01	55368830	A	A	G	0.6	1	0.4	0.00562568	DOWNSTREAM
Chr01	55369069	T	T	C	0.72	1	0.28	0.00962513	DOWNSTREAM
Chr01	55371160	A	A	G	0.428571	1	0.571429	7.99054e-05	DOWNSTREAM
Chr01	55371216	G	G	T	0.565217	1	0.434783	0.000561319	DOWNSTREAM
Chr01	55371385	C	C	T	0.606061	1	0.393939	0.00174135	DOWNSTREAM
Chr01	55371873	G	G	C	0.5	1	0.5	5.18848e-06	SYNONYMOUS_CODING
Chr01	55379729	A	A	C	0.526316	1	0.473684	0.0113593	DOWNSTREAM
Chr01	55382800	G	G	A	0.3125	1	0.6875	5.10882e-06	DOWNSTREAM
Chr01	55384533	G	G	A	0.428571	1	0.571429	0.000951801	UTR_3_PRIME
Chr01	55385766	C	C	T	0.482759	1	0.517241	3.40168e-08	NON_SYNONYMOUS_CODING
Chr01	55385974	C	C	G	0.823529	1	0.176471	0.051344	SYNONYMOUS_CODING
Chr01	55386040	T	T	C	0.611111	1	0.388889	0.000701284	SYNONYMOUS_CODING
Chr01	55387045	G	G	A	0.47619	1	0.52381	0.00177894	UPSTREAM
Chr01	55387056	G	G	A	0.434783	1	0.565217	0.000277007	UPSTREAM
Chr01	55387445	C	C	T	0.454545	1	0.545455	8.5042e-07	UPSTREAM
Chr01	55387446	C	C	A	0.478261	1	0.521739	2.3857e-06	UPSTREAM
Chr01	55387466	C	C	T	0.520833	1	0.479167	5.12535e-07	UPSTREAM
Chr01	55387992	G	G	A	0.740741	1	0.259259	0.0153526	UPSTREAM
Chr01	55394383	G	G	A	0.435897	1	0.564103	8.3098e-09	INTRON
Chr01	55396212	C	C	T	0.511628	1	0.488372	4.03793e-08	INTRON
Chr01	55396236	T	T	A	0.461538	1	0.538462	8.37101e-09	INTRON
Chr01	55398890	C	C	A	0.576923	1	0.423077	1.57734e-06	INTRON
Chr01	55399476	G	G	A	0.625	1	0.375	8.64316e-06	INTRON
Chr01	55399851	C	C	T	0.454545	1	0.545455	1.77246e-09	SYNONYMOUS_CODING
Chr01	55400088	T	T	G	0.552632	1	0.447368	9.31726e-06	INTRON
Chr01	55400197	T	T	A	0.488889	1	0.511111	2.55388e-08	INTRON
Chr01	55400283	G	G	A	0.594595	1	0.405405	1.44167e-05	INTRON
Chr01	55401238	A	A	G	0.571429	1	0.428571	1.16823e-05	INTRON
Chr01	55406185	T	T	C	0.608696	1	0.391304	0.00714015	UPSTREAM
Chr01	55410265	A	A	G	0.478261	1	0.521739	4.69336e-09	NON_SYNONYMOUS_CODING
Chr01	55410820	A	A	T	0.555556	1	0.444444	1.55284e-05	INTRON
Chr01	55411047	A	A	T	0.685714	1	0.314286	3.98205e-05	INTRON
Chr01	55411650	G	G	A	0.466667	1	0.533333	3.46359e-10	INTRON
Chr01	55411686	A	A	T	0.547619	1	0.452381	3.11108e-08	INTRON
Chr01	55411698	A	A	C	0.581395	1	0.418605	1.03583e-07	INTRON
Chr01	55411727	T	T	C	0.534884	1	0.465116	9.03073e-09	INTRON
Chr01	55411730	G	G	A	0.545455	1	0.454545	1.30337e-08	INTRON
Chr01	55412176	A	A	C	0.590909	1	0.409091	2.27216e-08	INTRON
Chr01	55412686	T	T	A	0.375	1	0.625	0.000248263	INTRON
Chr01	55413143	C	C	T	0.52	1	0.48	5.83127e-06	SYNONYMOUS_CODING
Chr01	55413221	G	G	A	0.475	1	0.525	2.59942e-08	INTRON
Chr01	55417057	G	G	T	0.575758	1	0.424242	5.42922e-07	INTRON
Chr01	55417160	T	T	A	0.710526	1	0.289474	4.29677e-05	INTRON
Chr01	55417287	G	G	A	0.628571	1	0.371429	2.79104e-06	INTRON
Chr01	55417810	T	T	C	0.565217	1	0.434783	0.000220945	UTR_5_PRIME
Chr01	55419021	A	A	C	0.580645	1	0.419355	8.84916e-05	UPSTREAM
Chr01	55419072	A	A	G	0.583333	1	0.416667	1.38256e-05	UPSTREAM
Chr01	55419590	T	T	C	0.595238	1	0.404762	2.90898e-05	UPSTREAM
Chr01	55419720	G	G	A	0.612903	1	0.387097	0.0190554	UPSTREAM
Chr01	55419922	T	T	G	0.75	1	0.25	0.0644637	UPSTREAM
Chr01	55420348	G	G	A	0.64	1	0.36	1.62663e-05	SYNONYMOUS_CODING
Chr01	55422598	A	A	C	0.5625	1	0.4375	0.0215781	DOWNSTREAM
Chr01	55422849	T	T	A	0.6	1	0.4	0.00108254	DOWNSTREAM
Chr01	55423245	G	G	A	0.526316	1	0.473684	0.00043592	DOWNSTREAM
Chr01	55424661	C	C	A	0.666667	1	0.333333	0.00172888	DOWNSTREAM
Chr01	55424682	T	T	C	0.6875	1	0.3125	0.00663822	DOWNSTREAM
Chr01	55424764	T	T	C	0.611111	1	0.388889	0.000987583	DOWNSTREAM
Chr01	55424782	A	A	C	0.625	1	0.375	0.00163828	DOWNSTREAM
Chr01	55424789	G	G	A	0.666667	1	0.333333	0.00182921	DOWNSTREAM
Chr01	55424870	C	C	T	0.627907	1	0.372093	0.00557956	DOWNSTREAM
Chr01	55425016	G	G	A	0.6	1	0.4	0.000584403	DOWNSTREAM
Chr01	55425017	A	A	G	0.6	1	0.4	0.000710761	DOWNSTREAM
Chr01	55425072	C	C	T	0.733333	1	0.266667	0.0110607	DOWNSTREAM
Chr01	55425099	G	G	T	0.8	1	0.2	0.0396341	DOWNSTREAM
Chr01	55426807	C	C	T	0.676471	1	0.323529	0.00990012	DOWNSTREAM
Chr01	55426976	T	T	A	0.516129	1	0.483871	8.47168e-06	DOWNSTREAM
Chr01	55427003	A	A	T	0.64	1	0.36	0.000269665	DOWNSTREAM
Chr01	55427149	A	A	G	0.606061	1	0.393939	5.60585e-05	DOWNSTREAM
Chr01	55427568	T	T	A	0.605263	1	0.394737	0.000158024	NON_SYNONYMOUS_CODING
Chr01	55427620	T	T	G	0.633333	1	0.366667	0.00161531	SYNONYMOUS_CODING
Chr01	55427767	T	T	C	0.37931	1	0.62069	2.63648e-08	UPSTREAM
Chr01	55434186	A	A	C	0.538462	1	0.461538	0.0057971	DOWNSTREAM
Chr01	55436286	T	T	C	0.512195	1	0.487805	1.99186e-09	INTRON
Chr01	55437400	A	A	C	0.609756	1	0.390244	1.29973e-07	INTRON
Chr01	55438203	T	T	C	0.526316	1	0.473684	1.10756e-08	INTRON
Chr01	55438493	C	C	A	0.44	1	0.56	6.48576e-09	NON_SYNONYMOUS_CODING
Chr01	55438527	G	G	C	0.548387	1	0.451613	4.90288e-08	START_GAINED
Chr01	55438732	G	G	A	0.689655	1	0.310345	0.000493676	INTRON
Chr01	55442994	C	C	A	0.6875	1	0.3125	1.00379e-05	UPSTREAM
Chr01	55443026	T	T	G	0.689655	1	0.310345	4.31867e-05	UPSTREAM
Chr01	55443240	C	C	T	0.636364	1	0.363636	2.30951e-05	UPSTREAM
Chr01	55443298	T	T	C	0.615385	1	0.384615	6.36619e-05	UPSTREAM
Chr01	55445177	C	C	A	0.55	1	0.45	0.00095221	INTERGENIC
Chr01	55449371	G	G	C	0.555556	1	0.444444	9.70291e-05	UPSTREAM
Chr01	55449742	A	A	T	0.578947	1	0.421053	7.26425e-05	UPSTREAM
Chr01	55450417	T	T	G	0.708333	1	0.291667	0.00346505	UPSTREAM
Chr01	55450505	T	T	C	0.542857	1	0.457143	4.56427e-05	UPSTREAM
Chr01	55452801	G	G	A	0.62963	1	0.37037	0.000134275	SYNONYMOUS_CODING
Chr01	55453075	A	A	G	0.588235	1	0.411765	6.33099e-07	INTRON
Chr01	55454528	A	A	T	0.567568	1	0.432432	4.08369e-08	INTRON
Chr01	55454688	T	T	C	0.59375	1	0.40625	6.56716e-07	INTRON
Chr01	55455371	C	C	T	0.545455	1	0.454545	7.7294e-06	NON_SYNONYMOUS_CODING
Chr01	55455938	C	C	G	0.424242	1	0.575758	5.14371e-09	INTRON
Chr01	55456069	G	G	T	0.459459	1	0.540541	2.56176e-09	INTRON
Chr01	55456290	T	T	A	0.482759	1	0.517241	6.35042e-07	INTRON
Chr01	55456291	T	T	C	0.482759	1	0.517241	6.35042e-07	INTRON
Chr01	55456341	T	T	A	0.419355	1	0.580645	2.20241e-08	INTRON
Chr01	55456658	G	G	A	0.6	1	0.4	0.000478363	UTR_3_PRIME
Chr01	55457165	G	G	T	0.666667	1	0.333333	0.0106736	DOWNSTREAM
Chr01	55457193	T	T	A	0.583333	1	0.416667	0.00243969	DOWNSTREAM
Chr01	55457797	C	C	T	0.666667	1	0.333333	0.0272914	UPSTREAM
Chr01	55458185	A	A	C	0.517241	1	0.482759	6.31903e-05	UPSTREAM
Chr01	55458334	G	G	A	0.652174	1	0.347826	0.00077001	UTR_5_PRIME
Chr01	55462900	G	G	A	0.4	1	0.6	6.76699e-08	INTRON
Chr01	55463491	G	G	A	0.484848	1	0.515152	1.45991e-08	SPLICE_SITE_REGION
Chr01	55463908	A	A	T	0.571429	1	0.428571	0.000108964	UTR_3_PRIME
Chr01	55464348	T	T	C	0.487179	1	0.512821	9.83655e-06	DOWNSTREAM
Chr01	55464351	C	C	T	0.472222	1	0.527778	3.13027e-06	DOWNSTREAM
Chr01	55464398	T	T	C	0.296296	1	0.703704	3.1279e-06	DOWNSTREAM
Chr01	55464693	C	C	T	0.464286	1	0.535714	0.000189723	DOWNSTREAM
Chr01	55464697	C	C	T	0.428571	1	0.571429	7.75161e-05	DOWNSTREAM
Chr01	55464703	C	C	T	0.464286	1	0.535714	0.000458066	DOWNSTREAM
Chr01	55464712	C	C	T	0.4	1	0.6	0.00013846	DOWNSTREAM
Chr01	55464738	C	C	T	0.391304	1	0.608696	0.00025252	DOWNSTREAM
Chr01	55464767	C	C	T	0.388889	1	0.611111	0.00155405	DOWNSTREAM
Chr01	55465804	T	T	C	0.444444	1	0.555556	0.00349496	UPSTREAM
Chr01	55465906	C	C	T	0.409091	1	0.590909	0.000648561	UPSTREAM
Chr01	55466348	C	C	G	0.652174	1	0.347826	0.0004027	START_GAINED
Chr01	55467075	C	C	A	0.522727	1	0.477273	7.80742e-10	INTRON
Chr01	55467946	T	T	C	0.7	1	0.3	1.53981e-05	SYNONYMOUS_CODING
Chr01	55468357	A	A	T	0.631579	1	0.368421	1.26687e-06	UTR_3_PRIME
Chr01	55468431	A	A	G	0.622222	1	0.377778	8.02964e-08	UTR_3_PRIME
Chr01	55468904	C	C	A	0.5625	1	0.4375	0.000249096	DOWNSTREAM
Chr01	55470196	T	T	C	0.485714	1	0.514286	1.7548e-05	UTR_3_PRIME
Chr01	55471262	G	G	C	0.607143	1	0.392857	0.00339366	UTR_5_PRIME
Chr01	55471274	A	A	G	0.535714	1	0.464286	0.00130708	UTR_5_PRIME
Chr01	55472811	A	A	G	0.28	1	0.72	1.58982e-05	SYNONYMOUS_CODING
Chr01	55473677	A	A	C	0.611111	1	0.388889	1.16355e-07	SYNONYMOUS_CODING
Chr01	55475088	T	T	A	0.470588	1	0.529412	3.90628e-07	UTR_5_PRIME
Chr01	55477749	G	G	A	0.62069	1	0.37931	0.000486639	INTRON
Chr01	55477765	T	T	C	0.615385	1	0.384615	0.00241968	INTRON
Chr01	55477955	C	C	T	0.409091	1	0.590909	2.57826e-06	SYNONYMOUS_CODING
Chr01	55478586	G	G	T	0.666667	1	0.333333	0.000403001	INTRON
Chr01	55478597	T	T	C	0.633333	1	0.366667	0.00033423	INTRON
Chr01	55478683	G	G	A	0.684211	1	0.315789	0.00105052	INTRON
Chr01	55478716	T	T	C	0.6	1	0.4	7.6234e-05	INTRON
Chr01	55479142	A	A	T	0.6	1	0.4	1.05247e-05	INTRON
Chr01	55479177	C	C	T	0.65	1	0.35	7.18511e-05	INTRON
Chr01	55479511	C	C	T	0.666667	1	0.333333	3.14763e-05	UTR_3_PRIME
Chr01	55479571	A	A	G	0.606061	1	0.393939	1.48294e-05	DOWNSTREAM
Chr01	55479649	A	A	C	0.540541	1	0.459459	6.34929e-06	DOWNSTREAM
Chr01	55479856	T	T	A	0.583333	1	0.416667	1.27473e-06	SYNONYMOUS_CODING
Chr01	55479857	G	G	A	0.571429	1	0.428571	7.43591e-07	NON_SYNONYMOUS_CODING
Chr01	55480059	A	A	G	0.586207	1	0.413793	1.94482e-05	INTRON
Chr01	55480085	C	C	A	0.558824	1	0.441176	3.27402e-06	INTRON
Chr01	55480155	A	A	C	0.422222	1	0.577778	8.93916e-10	INTRON
Chr01	55480269	T	T	C	0.568182	1	0.431818	2.01754e-08	INTRON
Chr01	55480287	A	A	C	0.595745	1	0.404255	9.98608e-08	INTRON
Chr01	55480429	C	C	A	0.3	1	0.7	8.03615e-08	INTRON
Chr01	55480482	T	T	C	0.4	1	0.6	1.87006e-07	INTRON
Chr01	55480752	C	C	G	0.393939	1	0.606061	1.12428e-11	INTRON
Chr01	55480794	C	C	G	0.457143	1	0.542857	1.41226e-10	SPLICE_SITE_REGION
Chr01	55480849	A	A	T	0.540541	1	0.459459	5.10363e-09	SYNONYMOUS_CODING
Chr01	55481014	A	A	T	0.485714	1	0.514286	2.70184e-10	NON_SYNONYMOUS_CODING
Chr01	55481088	T	T	C	0.516129	1	0.483871	3.23343e-09	NON_SYNONYMOUS_CODING
Chr01	55481447	T	T	C	0.62963	1	0.37037	5.12379e-06	NON_SYNONYMOUS_CODING
Chr01	55481842	G	G	C	0.483871	1	0.516129	2.199e-06	NON_SYNONYMOUS_CODING
Chr01	55481994	G	G	A	0.59375	1	0.40625	5.28853e-05	NON_SYNONYMOUS_CODING
Chr01	55482101	G	G	C	0.517241	1	0.482759	1.52932e-05	INTRON
Chr01	55484293	T	T	A	0.44	1	0.56	0.00198114	UPSTREAM
Chr01	55484485	G	G	A	0.625	1	0.375	0.0191652	UPSTREAM
Chr01	55484534	T	T	C	0.714286	1	0.285714	0.0364962	UPSTREAM
Chr01	55485182	G	G	C	0.318182	1	0.681818	0.000140015	UPSTREAM
Chr01	55485817	C	C	T	0.5	1	0.5	5.21357e-06	INTRON
Chr01	55485880	G	G	A	0.529412	1	0.470588	1.28147e-07	INTRON
Chr01	55486016	G	G	A	0.444444	1	0.555556	1.70028e-08	INTRON
Chr01	55486284	T	T	C	0.538462	1	0.461538	1.36542e-07	INTRON
Chr01	55486412	G	G	A	0.595238	1	0.404762	1.22223e-05	INTRON
Chr01	55486445	C	C	T	0.564103	1	0.435897	7.24356e-06	INTRON
Chr01	55486495	A	A	T	0.641026	1	0.358974	0.000120902	INTRON
Chr01	55486801	A	A	G	0.785714	1	0.214286	0.0234433	INTRON
Chr01	55487081	C	C	G	0.475	1	0.525	5.34986e-09	INTRON
Chr01	55487331	G	G	C	0.514286	1	0.485714	5.98679e-09	INTRON
Chr01	55487346	T	T	C	0.5	1	0.5	3.07892e-09	INTRON
Chr01	55487410	T	T	C	0.571429	1	0.428571	2.66969e-07	INTRON
Chr01	55487629	G	G	A	0.575	1	0.425	3.47309e-07	INTRON
Chr01	55487743	A	A	G	0.314286	1	0.685714	3.82945e-14	INTRON
Chr01	55487809	C	C	T	0.55814	1	0.44186	2.22166e-08	INTRON
Chr01	55488153	A	A	T	0.571429	0.982143	0.410714	1.79585e-07	INTRON
Chr01	55488266	T	T	C	0.540541	1	0.459459	7.34048e-06	INTRON
Chr01	55488538	T	T	G	0.690476	0.972973	0.282497	0.000926507	INTRON
Chr01	55488680	G	G	T	0.583333	1	0.416667	1.69716e-05	NON_SYNONYMOUS_CODING
Chr01	55488888	C	C	A	0.73913	1	0.26087	0.00249404	SYNONYMOUS_CODING
Chr01	55488978	T	T	C	0.62963	1	0.37037	6.60088e-05	INTRON
Chr01	55489291	G	G	A	0.75	1	0.25	0.000567691	SPLICE_SITE_ACCEPTOR
Chr01	55489466	A	A	G	0.514286	1	0.485714	2.80024e-08	NON_SYNONYMOUS_CODING
Chr01	55489719	A	A	G	0.566667	1	0.433333	2.56941e-08	INTRON
Chr01	55489768	T	T	C	0.62069	1	0.37931	6.43644e-07	SYNONYMOUS_CODING
Chr01	55489789	T	T	A	0.666667	1	0.333333	2.57003e-05	SYNONYMOUS_CODING
Chr01	55489806	G	G	A	0.666667	1	0.333333	6.91289e-05	NON_SYNONYMOUS_CODING
Chr01	55489915	C	C	T	0.465116	1	0.534884	8.53945e-11	INTRON
Chr01	55489964	G	G	T	0.605263	1	0.394737	7.10212e-07	SPLICE_SITE_REGION
Chr01	55490061	C	C	T	0.636364	1	0.363636	8.16969e-06	SPLICE_SITE_REGION
Chr01	55490084	C	C	T	0.555556	1	0.444444	1.35782e-06	INTRON
Chr01	55490120	T	T	C	0.391304	1	0.608696	2.81024e-08	INTRON
Chr01	55490191	C	C	T	0.36	1	0.64	5.57588e-09	NON_SYNONYMOUS_CODING
Chr01	55490510	G	G	A	0.48	1	0.52	1.00647e-06	INTRON
Chr01	55490640	T	T	C	0.529412	1	0.470588	8.88662e-07	NON_SYNONYMOUS_CODING
Chr01	55490729	G	G	T	0.583333	1	0.416667	1.38256e-05	INTRON
Chr01	55490789	G	G	A	0.617647	1	0.382353	2.4721e-06	INTRON
Chr01	55491291	T	T	C	0.69697	1	0.30303	2.05068e-05	INTRON
Chr01	55491454	C	C	A	0.609756	1	0.390244	3.95747e-07	INTRON
Chr01	55491542	T	T	C	0.657895	1	0.342105	8.75331e-07	INTRON
Chr01	55492123	T	T	A	0.615385	1	0.384615	1.21468e-05	INTRON
Chr01	55492140	G	G	A	0.589744	1	0.410256	9.44489e-06	INTRON
Chr01	55493083	G	G	C	0.555556	1	0.444444	0.000101362	NON_SYNONYMOUS_CODING
Chr01	55493167	C	C	A	0.515152	1	0.484848	5.9034e-06	DOWNSTREAM
Chr01	55494641	G	G	A	0.555556	1	0.444444	0.00056899	DOWNSTREAM
Chr01	55495099	A	A	G	0.733333	1	0.266667	0.0379588	DOWNSTREAM
Chr01	55495135	A	A	T	0.666667	1	0.333333	0.0149124	DOWNSTREAM
Chr01	55496431	T	T	C	0.64	1	0.36	0.00564891	UPSTREAM
Chr01	55496438	G	G	T	0.666667	1	0.333333	0.006677	UPSTREAM
Chr01	55496581	A	A	G	0.352941	1	0.647059	5.3534e-06	UPSTREAM
Chr01	55496618	G	G	A	0.384615	1	0.615385	3.57823e-07	UPSTREAM
Chr01	55496718	G	G	A	0.703704	1	0.296296	0.00156289	UPSTREAM
Chr01	55496857	G	G	A	0.608696	1	0.391304	0.00156732	UPSTREAM
Chr01	55496859	A	A	G	0.608696	1	0.391304	0.00148349	UPSTREAM
Chr01	55497052	G	G	A	0.555556	1	0.444444	0.00361513	UPSTREAM
Chr01	55497078	A	A	G	0.533333	1	0.466667	0.00813824	UPSTREAM
Chr01	55497100	C	C	T	0.615385	1	0.384615	0.0457369	UPSTREAM
Chr01	55497664	C	C	A	0.473684	1	0.526316	7.22962e-06	START_GAINED
Chr01	55498002	G	G	C	0.333333	1	0.666667	5.18341e-10	UTR_5_PRIME
Chr01	55498279	C	C	T	0.533333	1	0.466667	9.64244e-08	UTR_5_PRIME
Chr01	55498283	A	A	G	0.517241	1	0.482759	3.52753e-08	UTR_5_PRIME
Chr01	55498561	A	A	G	0.583333	1	0.416667	8.4985e-08	UTR_5_PRIME
Chr01	55499312	C	C	A	0.447368	1	0.552632	1.78426e-11	NON_SYNONYMOUS_CODING
Chr01	55499668	G	G	A	0.527778	1	0.472222	2.75872e-09	SYNONYMOUS_CODING
Chr01	55501227	A	A	G	0.142857	1	0.857143	1.65951e-07	DOWNSTREAM
Chr01	55502699	A	A	G	0.756757	1	0.243243	0.000302147	DOWNSTREAM
Chr01	55502817	A	A	G	0.648649	1	0.351351	2.96715e-06	DOWNSTREAM
Chr01	55502946	C	C	A	0.441176	1	0.558824	2.76489e-09	DOWNSTREAM
Chr01	55503405	A	A	G	0.555556	1	0.444444	3.38852e-07	UPSTREAM
Chr01	55503732	C	C	T	0.418605	1	0.581395	7.25319e-11	UPSTREAM
Chr01	55503742	A	A	G	0.390244	1	0.609756	6.69035e-11	UPSTREAM
Chr01	55503764	C	C	T	0.435897	1	0.564103	5.44539e-10	UPSTREAM
Chr01	55503786	C	C	T	0.487179	1	0.512821	6.41983e-09	UPSTREAM
Chr01	55503814	G	G	A	0.547619	1	0.452381	8.18147e-08	UPSTREAM
Chr01	55503927	G	G	T	0.609756	1	0.390244	2.81078e-05	UPSTREAM
Chr01	55504110	G	G	A	0.47619	1	0.52381	1.21059e-05	UPSTREAM
Chr01	55504171	G	G	A	0.45	1	0.55	4.49647e-06	UPSTREAM
Chr01	55504224	A	A	C	0.5	1	0.5	1.88852e-05	UPSTREAM
Chr01	55505809	G	G	A	0.538462	1	0.461538	2.26521e-07	NON_SYNONYMOUS_CODING
Chr01	55507591	A	A	C	0.464286	1	0.535714	5.21916e-06	INTRON
Chr01	55508040	C	C	T	0.566667	1	0.433333	9.45967e-07	INTRON
Chr01	55508270	G	G	T	0.724138	1	0.275862	0.000358605	INTRON
Chr01	55508571	T	T	A	0.617647	1	0.382353	2.4721e-06	INTRON
Chr01	55508645	G	G	T	0.71875	1	0.28125	0.000431298	INTRON
Chr01	55508750	A	A	G	0.4	1	0.6	1.78103e-07	INTRON
Chr01	55511264	A	A	G	0.444444	1	0.555556	9.17449e-08	INTRON
Chr01	55511904	T	T	C	0.64	1	0.36	0.000191849	SYNONYMOUS_CODING
Chr01	55512698	T	T	C	0.529412	1	0.470588	4.18886e-05	INTRON
Chr01	55513527	T	T	C	0.612903	1	0.387097	0.00146368	SYNONYMOUS_CODING
Chr01	55514753	T	T	A	0.605263	1	0.394737	0.000158024	SYNONYMOUS_CODING
Chr01	55515973	G	G	A	0.545455	1	0.454545	5.68614e-07	INTRON
Chr01	55516037	C	C	T	0.5	1	0.5	2.27758e-09	INTRON
Chr01	55516090	C	C	T	0.457143	0.95	0.492857	1.63071e-06	INTRON
Chr01	55517251	G	G	A	0.631579	1	0.368421	0.0292249	INTRON
Chr01	55517330	C	C	T	0.423077	1	0.576923	4.01348e-06	INTRON
Chr01	55517787	A	A	G	0.444444	1	0.555556	1.42337e-07	INTRON
Chr01	55518381	T	T	G	0.5625	1	0.4375	1.57763e-06	NON_SYNONYMOUS_CODING
Chr01	55518493	C	C	A	0.658537	1	0.341463	6.51545e-06	INTRON
Chr01	55518550	A	A	G	0.62069	1	0.37931	1.86266e-06	INTRON
Chr01	55518953	T	T	G	0.586207	1	0.413793	0.000124072	INTRON
Chr01	55519285	A	A	G	0.513514	1	0.486486	4.86397e-07	INTRON
Chr01	55519339	A	A	G	0.555556	1	0.444444	1.569e-05	INTRON
Chr01	55519627	T	T	C	0.666667	1	0.333333	1.59629e-05	NON_SYNONYMOUS_CODING
Chr01	55519760	G	G	A	0.851852	1	0.148148	0.03363	SYNONYMOUS_CODING
Chr01	55520210	C	C	T	0.692308	1	0.307692	0.000945452	INTRON
Chr01	55520954	A	A	T	0.583333	1	0.416667	0.0145771	UPSTREAM
Chr01	55521445	A	A	T	0.689655	1	0.310345	0.000134477	UPSTREAM
Chr01	55521726	C	C	T	0.421053	1	0.578947	7.44607e-06	UPSTREAM
Chr01	55521727	T	T	A	0.421053	1	0.578947	9.85509e-06	UPSTREAM
Chr01	55523848	C	C	G	0.529412	1	0.470588	0.000497102	NON_SYNONYMOUS_CODING
Chr01	55523981	A	A	G	0.625	1	0.375	0.0020863	SYNONYMOUS_CODING
Chr01	55524131	A	A	T	0.571429	1	0.428571	0.00014307	INTRON
Chr01	55525982	C	C	A	0.366667	1	0.633333	2.46726e-07	INTRON
Chr01	55527869	G	G	A	0.44	1	0.56	7.95029e-09	INTRON
Chr01	55528629	T	T	C	0.631579	1	0.368421	0.000801189	UPSTREAM
Chr01	55528652	T	T	C	0.733333	1	0.266667	0.0206677	UPSTREAM
Chr01	55528705	T	T	A	0.6	1	0.4	0.00111312	UPSTREAM
Chr01	55572024	A	A	T	0.448276	1	0.551724	3.14672e-09	NON_SYNONYMOUS_CODING
Chr01	55623209	T	T	A	0.588235	1	0.411765	9.99365e-08	UTR_3_PRIME
Chr01	55662140	A	A	G	0.6	1	0.4	2.85236e-05	DOWNSTREAM
Chr01	55730485	T	T	C	0.548387	1	0.451613	0.00030865	UPSTREAM
Chr01	55826900	C	C	T	0.52381	1	0.47619	0.00486766	INTERGENIC
Chr01	55870807	A	A	G	0.371429	0.977273	0.605844	1.35178e-09	INTRON
Chr01	55906755	A	A	G	0.615385	1	0.384615	0.0391304	DOWNSTREAM
Chr01	55907135	G	G	A	0.571429	1	0.428571	0.015942	DOWNSTREAM
Chr01	55907189	C	C	T	0.428571	1	0.571429	0.000513077	DOWNSTREAM
Chr01	55909215	T	T	C	0.59375	0.966667	0.372917	0.000511379	UTR_3_PRIME
Chr01	55912370	T	T	G	0.666667	0.970588	0.303922	0.00183198	NON_SYNONYMOUS_CODING
Chr01	55912505	G	G	A	0.62963	0.96	0.33037	0.00524237	SYNONYMOUS_CODING
Chr01	55914647	C	C	T	0.592593	0.947368	0.354776	0.0077002	UPSTREAM
Chr01	55914805	C	T	C	1	1	0	1	UPSTREAM
Chr01	55927137	C	C	T	0.5	0.966667	0.466667	0.00015288	UPSTREAM
Chr01	55932432	A	A	C	0.5625	1	0.4375	6.08983e-06	INTRON
Chr01	55934688	A	A	G	0.318182	0.962963	0.644781	1.3976e-06	NON_SYNONYMOUS_CODING
Chr01	55939894	A	A	G	0.214286	0.933333	0.719048	0.000115732	DOWNSTREAM
Chr01	56059820	A	A	G	0.55	0.963636	0.413636	1.02678e-06	INTRON
Chr01	56100309	T	T	C	0.586207	1	0.413793	0.000459833	DOWNSTREAM
Chr01	56142221	A	A	G	0.514286	1	0.485714	4.38073e-07	INTRON
Chr01	56167381	T	T	C	0.590909	1	0.409091	1.75293e-07	INTRON
Chr01	56168061	G	G	A	0.52381	0.971429	0.447619	8.52759e-05	SYNONYMOUS_CODING
Chr01	56168371	A	A	G	0.566667	0.983333	0.416667	8.11077e-07	NON_SYNONYMOUS_CODING
Chr01	56168624	T	T	G	0.694444	1	0.305556	3.72204e-05	SYNONYMOUS_CODING
Chr01	56170602	G	G	T	0.75	0.923077	0.173077	0.343186	INTRON
Chr01	56172064	T	T	A	0.578947	1	0.421053	7.31103e-06	UTR_3_PRIME
Chr01	56173338	T	T	C	0.714286	0.944444	0.230159	0.141963	DOWNSTREAM
Chr01	56173601	C	C	T	0.681818	0.970588	0.28877	0.00430714	DOWNSTREAM
Chr01	56173769	G	G	A	0.606061	0.962963	0.356902	0.00150785	DOWNSTREAM
Chr01	56173993	A	A	T	0.541667	1	0.458333	3.27476e-05	DOWNSTREAM
Chr01	56175406	G	G	T	0.4375	1	0.5625	0.000218107	DOWNSTREAM
Chr01	56177978	T	T	C	0.571429	0.970588	0.39916	9.49465e-05	INTERGENIC
Chr01	56184540	C	C	A	0.558824	1	0.441176	4.12086e-05	UTR_5_PRIME
Chr01	56186159	C	C	A	0.454545	1	0.545455	6.34298e-09	INTRON
Chr01	56186183	T	T	A	0.487179	1	0.512821	2.90148e-09	INTRON
Chr01	56186537	C	C	T	0.409091	1	0.590909	2.63197e-07	INTRON
Chr01	56187174	T	T	C	0.454545	1	0.545455	0.0123839	INTRON
Chr01	56187890	A	A	G	0.625	0.971429	0.346429	0.000383358	SYNONYMOUS_CODING
Chr01	56188382	C	C	G	0.517241	0.976744	0.459503	2.95346e-06	SYNONYMOUS_CODING
Chr01	56189504	C	C	A	0.470588	1	0.529412	0.000258223	NON_SYNONYMOUS_CODING
Chr01	56189933	T	T	C	0.583333	1	0.416667	5.58616e-07	SYNONYMOUS_CODING
Chr01	56191186	G	G	T	0.344828	0.95	0.605172	5.94064e-08	NON_SYNONYMOUS_CODING
Chr01	56191280	T	T	G	0.560976	1	0.439024	4.27835e-08	NON_SYNONYMOUS_CODING
Chr01	56192334	T	T	A	0.533333	0.976744	0.443411	4.40651e-06	NON_SYNONYMOUS_CODING
Chr01	56192858	T	T	C	0.677419	1	0.322581	0.000178843	UTR_3_PRIME
Chr01	56194702	A	A	C	0.62069	1	0.37931	0.000407998	UTR_3_PRIME
Chr01	56194746	A	A	T	0.676471	1	0.323529	0.00394784	UTR_3_PRIME
Chr01	56195918	C	C	T	0.606061	1	0.393939	5.60585e-05	NON_SYNONYMOUS_CODING
Chr01	56196000	T	T	A	0.487805	1	0.512195	3.99911e-08	INTRON
Chr01	56196017	G	G	A	0.444444	1	0.555556	1.06362e-09	INTRON
Chr01	56196141	C	C	T	0.580645	0.962963	0.382318	1.72242e-05	INTRON
Chr01	56196334	G	G	A	0.441176	1	0.558824	4.8527e-09	SYNONYMOUS_CODING
Chr01	56196527	G	G	A	0.526316	0.962264	0.435948	7.37316e-07	INTRON
Chr01	56196533	G	G	A	0.527778	0.964286	0.436508	6.0141e-07	INTRON
Chr01	56196774	A	A	C	0.511111	0.97561	0.464499	3.89508e-07	INTRON
Chr01	56196775	G	G	A	0.511111	0.97561	0.464499	3.89508e-07	INTRON
Chr01	56196786	G	G	A	0.477273	0.976744	0.499471	7.66681e-08	INTRON
Chr01	56197068	T	T	C	0.526316	0.962963	0.436647	8.58698e-05	INTRON
Chr01	56197160	A	A	G	0.432432	0.957447	0.525014	5.68747e-08	SYNONYMOUS_CODING
Chr01	56197515	T	T	C	0.3125	0.95	0.6375	7.12484e-05	UTR_5_PRIME
Chr01	56197535	C	C	T	0.266667	0.944444	0.677778	0.000122849	UTR_5_PRIME
Chr01	56198398	A	A	G	0.571429	1	0.428571	0.000108964	UPSTREAM
Chr01	56198630	G	G	C	0.475	1	0.525	4.58616e-10	UPSTREAM
Chr01	56202324	G	G	T	0.580645	1	0.419355	6.57512e-06	NON_SYNONYMOUS_CODING
Chr01	56202819	T	T	A	0.583333	0.961538	0.378205	0.00163879	UTR_3_PRIME
Chr01	56203048	A	A	G	0.368421	1	0.631579	0.00116096	UTR_3_PRIME
Chr01	56204996	C	C	T	0.606061	0.980769	0.374709	8.05978e-06	START_GAINED
Chr01	56205269	G	G	T	0.542857	0.983607	0.440749	8.09225e-08	NON_SYNONYMOUS_CODING
Chr01	56205502	C	C	G	0.464286	0.921053	0.456767	5.42646e-05	NON_SYNONYMOUS_CODING
Chr01	56206283	A	A	T	0.588235	0.9375	0.349265	0.00121148	INTRON
Chr01	56210463	T	T	G	0.56	0.961538	0.401538	3.36667e-05	DOWNSTREAM
Chr01	56210529	C	C	T	0.47619	1	0.52381	3.94066e-07	DOWNSTREAM
Chr01	56210856	A	A	T	0.617647	0.958333	0.340686	0.000111909	DOWNSTREAM
Chr01	56210945	T	T	A	0.615385	1	0.384615	2.51764e-05	DOWNSTREAM
Chr01	56212675	G	G	A	0.558824	1	0.441176	0.000774085	DOWNSTREAM
Chr01	56212796	G	G	T	0.575758	1	0.424242	0.000369353	DOWNSTREAM
Chr01	56212986	T	T	G	0.678571	1	0.321429	0.0029553	DOWNSTREAM
Chr01	56215398	C	C	T	0.6	1	0.4	0.0187705	UPSTREAM
Chr01	56217144	G	G	T	0.566667	0.9375	0.370833	0.0163827	UPSTREAM
Chr01	56219152	A	A	T	0.684211	1	0.315789	0.00133271	UPSTREAM
Chr01	56219237	G	G	C	0.555556	1	0.444444	0.000101362	UPSTREAM
Chr01	56220481	A	A	G	0.575	1	0.425	5.47588e-07	UTR_3_PRIME
Chr01	56222787	A	A	G	0.692308	0.974359	0.282051	0.00200375	DOWNSTREAM
Chr01	56223875	T	T	A	0.578947	1	0.421053	8.53863e-08	UPSTREAM
Chr01	56225528	A	A	G	0.518519	1	0.481481	7.90576e-07	INTRON
Chr01	56225876	G	G	T	0.543478	0.983607	0.440128	1.11383e-08	INTRON
Chr01	56226255	A	A	C	0.520833	0.983871	0.463038	1.84708e-09	INTRON
Chr01	56226717	T	T	A	0.447368	1	0.552632	1.18763e-07	INTRON
Chr01	56227583	C	C	A	0.542857	1	0.457143	4.56427e-05	INTRON
Chr01	56227631	T	T	G	0.457143	1	0.542857	0.00244686	INTRON
Chr01	56227740	A	A	T	0.611111	1	0.388889	0.000108333	INTRON
Chr01	56227959	G	G	A	0.434783	1	0.565217	1.01132e-09	INTRON
Chr01	56228367	C	C	T	0.470588	1	0.529412	2.20656e-05	UTR_3_PRIME
Chr01	56232203	C	C	T	0.769231	1	0.230769	0.0268293	SYNONYMOUS_CODING
Chr01	56234675	T	T	C	0.390244	1	0.609756	3.34975e-11	SYNONYMOUS_CODING
Chr01	56234678	T	T	G	0.404762	1	0.595238	4.22224e-11	SYNONYMOUS_CODING
Chr01	56236377	A	A	T	0.512821	0.980769	0.467949	5.59052e-08	INTRON
Chr01	56236951	G	G	A	0.432432	0.982143	0.54971	6.03597e-10	UTR_5_PRIME
Chr01	56237234	A	A	T	0.540541	0.933333	0.392793	0.000359382	UPSTREAM
Chr01	56238042	C	C	T	0.666667	1	0.333333	0.000210168	NON_SYNONYMOUS_CODING
Chr01	56238776	A	A	T	0.48	1	0.52	1.0919e-05	INTRON
Chr01	56243916	T	T	A	0.615385	1	0.384615	0.00311017	INTRON
Chr01	56244039	A	A	G	0.481481	0.925926	0.444444	0.000713239	START_GAINED
Chr01	56245404	A	A	C	0.52	1	0.48	0.00592595	UPSTREAM
Chr01	56245412	T	T	C	0.541667	1	0.458333	0.00592595	UPSTREAM
Chr01	56245563	A	A	G	0.4	1	0.6	6.01821e-05	UPSTREAM
Chr01	56245804	T	T	C	0.5	0.935484	0.435484	0.000112523	UPSTREAM
Chr01	56245827	A	A	G	0.486486	1	0.513514	2.63497e-06	UPSTREAM
Chr01	56245870	T	T	A	0.46875	1	0.53125	1.1969e-05	UPSTREAM
Chr01	56245879	C	C	T	0.472222	1	0.527778	6.88169e-06	UPSTREAM
Chr01	56245887	C	C	T	0.473684	1	0.526316	2.25889e-05	UPSTREAM
Chr01	56245936	G	G	A	0.481481	1	0.518519	0.000160451	UPSTREAM
Chr01	56246093	C	C	T	0.617647	0.909091	0.291444	0.0285267	UPSTREAM
Chr01	56246222	C	C	G	0.526316	1	0.473684	0.000154961	UPSTREAM
Chr01	56246224	T	T	C	0.512821	1	0.487179	8.01702e-05	UPSTREAM
Chr01	56246546	A	A	G	0.615385	1	0.384615	0.00244686	DOWNSTREAM
Chr01	56246556	C	C	T	0.652174	1	0.347826	0.00558955	DOWNSTREAM
Chr01	56246558	G	G	A	0.625	1	0.375	0.00539664	DOWNSTREAM
Chr01	56246638	G	G	A	0.619048	1	0.380952	0.0292447	DOWNSTREAM
Chr01	56247532	G	G	C	0.565217	1	0.434783	0.00203223	DOWNSTREAM
Chr01	56248251	C	C	A	0.375	0.933333	0.558333	4.53165e-07	UTR_3_PRIME
Chr01	56248644	G	G	C	0.512195	1	0.487805	1.87736e-07	UTR_3_PRIME
Chr01	56248988	G	G	A	0.566667	0.964286	0.397619	8.84726e-06	UTR_3_PRIME
Chr01	56249422	A	A	C	0.565217	0.966667	0.401449	0.000468018	NON_SYNONYMOUS_CODING
Chr01	56249463	A	A	T	0.52	1	0.48	3.27571e-05	INTRON
Chr01	56249501	G	G	C	0.521739	1	0.478261	0.000222287	INTRON
Chr01	56249571	T	T	C	0.545455	1	0.454545	0.000814482	INTRON
Chr01	56250142	G	G	A	0.407407	0.961538	0.554131	1.52888e-05	UPSTREAM
Chr01	56250239	G	G	A	0.47619	1	0.52381	2.94781e-06	UPSTREAM
Chr01	56250306	C	C	T	0.552632	0.983051	0.430419	1.0311e-07	UPSTREAM
Chr01	56250358	G	G	A	0.585366	0.982456	0.39709	4.29805e-07	UPSTREAM
Chr01	56250408	A	A	G	0.613636	0.977273	0.363636	2.58245e-05	UPSTREAM
Chr01	56250617	A	A	T	0.5	1	0.5	1.52096e-06	UPSTREAM
Chr01	56250725	T	T	C	0.483871	1	0.516129	5.44578e-10	UPSTREAM
Chr01	56250784	A	A	G	0.487179	1	0.512821	1.05482e-09	UPSTREAM
Chr01	56250859	C	C	A	0.518519	0.970588	0.45207	3.11841e-05	UPSTREAM
Chr01	56250870	T	T	C	0.52	0.972222	0.452222	2.93032e-05	UPSTREAM
Chr01	56251072	T	T	G	0.75	1	0.25	0.0155039	UPSTREAM
Chr01	56251418	T	T	C	0.466667	1	0.533333	0.000212655	UTR_5_PRIME
Chr01	56251832	G	G	A	0.542857	1	0.457143	6.35641e-08	NON_SYNONYMOUS_CODING
Chr01	56252013	A	A	C	0.515152	1	0.484848	9.85054e-09	UTR_3_PRIME
Chr01	56252425	A	A	G	0.535714	1	0.464286	3.96232e-05	UTR_3_PRIME
Chr01	56253626	C	C	G	0.571429	1	0.428571	1.49097e-07	UTR_3_PRIME
Chr01	56253627	G	G	C	0.571429	1	0.428571	1.23391e-07	UTR_3_PRIME
Chr01	56253756	G	G	A	0.595745	1	0.404255	4.11443e-07	UTR_3_PRIME
Chr01	56254113	G	G	C	0.5	0.969697	0.469697	2.23462e-06	UTR_3_PRIME
Chr01	56254450	A	A	T	0.555556	0.977778	0.422222	3.89802e-07	DOWNSTREAM
Chr01	56254473	T	T	A	0.614035	0.955556	0.34152	3.7053e-05	DOWNSTREAM
Chr01	56255012	A	A	G	0.6	1	0.4	0.000123618	DOWNSTREAM
Chr01	56255140	G	G	C	0.461538	0.933333	0.471795	0.000206888	DOWNSTREAM
Chr01	56255302	T	T	G	0.62963	0.944444	0.314815	0.0306546	DOWNSTREAM
Chr01	56255311	C	C	T	0.592593	0.875	0.282407	0.0855055	DOWNSTREAM
Chr01	56255442	C	C	T	0.75	1	0.25	0.0114374	DOWNSTREAM
Chr01	56255642	A	A	T	0.5625	1	0.4375	0.000259508	DOWNSTREAM
Chr01	56255692	A	A	G	0.571429	0.882353	0.310924	0.0458097	DOWNSTREAM
Chr01	56255702	A	A	T	0.653846	0.904762	0.250916	0.0809291	DOWNSTREAM
Chr01	56256026	G	G	C	0.428571	1	0.571429	7.16365e-06	DOWNSTREAM
Chr01	56257463	C	C	G	0.451613	1	0.548387	7.17066e-07	UTR_3_PRIME
Chr01	56257521	T	T	C	0.4375	1	0.5625	1.16202e-05	UTR_3_PRIME
Chr01	56258060	A	A	G	0.547619	0.978723	0.431104	7.88736e-07	SYNONYMOUS_CODING
Chr01	56261610	A	A	G	0.466667	0.976744	0.510078	3.60544e-07	UTR_5_PRIME
Chr01	56262433	T	T	G	0.575758	1	0.424242	1.51387e-07	UPSTREAM
Chr01	56263573	G	G	A	0.512195	0.982759	0.470563	9.84381e-09	UTR_3_PRIME
Chr01	56263817	A	A	T	0.5	0.980769	0.480769	2.5499e-08	UTR_3_PRIME
Chr01	56264340	G	G	A	0.575	0.980392	0.405392	9.81933e-07	NON_SYNONYMOUS_CODING
Chr01	56265739	A	A	T	0.387097	1	0.612903	3.31708e-11	INTRON
Chr01	56267602	G	G	T	0.470588	0.972222	0.501634	1.41446e-06	INTRON
Chr01	56278696	C	C	A	0.612903	1	0.387097	1.45709e-06	NON_SYNONYMOUS_CODING
Chr01	56278697	A	A	T	0.612903	1	0.387097	1.45709e-06	SYNONYMOUS_CODING
Chr01	56281357	G	G	A	0.380952	0.916667	0.535714	0.00362641	UPSTREAM
Chr01	56282280	G	G	A	0.540541	1	0.459459	1.23827e-07	UPSTREAM
Chr01	56282312	T	T	C	0.578947	1	0.421053	6.6202e-07	UPSTREAM
Chr01	56282529	T	T	C	0.625	1	0.375	0.00411447	UPSTREAM
Chr01	56282600	A	A	G	0.545455	1	0.454545	0.000659196	UPSTREAM
Chr01	56282684	A	A	G	0.68	1	0.32	0.00402912	UPSTREAM
Chr01	56286521	T	T	G	0.46875	1	0.53125	5.57418e-09	INTRON
Chr01	56286871	T	T	C	0.421053	1	0.578947	6.12102e-09	INTRON
Chr01	56287164	T	T	C	0.6	1	0.4	1.51623e-06	INTRON
Chr01	56288397	C	C	T	0.628571	1	0.371429	0.000277901	INTRON
Chr01	56288940	C	C	T	0.684211	1	0.315789	5.6696e-06	UTR_3_PRIME
Chr01	56289042	G	G	A	0.511111	0.975	0.463889	8.77777e-07	UTR_3_PRIME
Chr01	56289621	G	G	T	0.705882	1	0.294118	0.0524539	INTRON
Chr01	56291769	A	A	C	0.657895	1	0.342105	3.295e-06	UPSTREAM
Chr01	56294428	T	T	C	0.692308	0.961538	0.269231	0.000692017	DOWNSTREAM
Chr01	56295852	G	G	A	0.5	1	0.5	1.65102e-09	SYNONYMOUS_CODING
Chr01	56296131	A	A	G	0.518519	1	0.481481	1.22055e-08	SYNONYMOUS_CODING
Chr01	56296509	A	A	T	0.548387	1	0.451613	1.2061e-07	INTRON
Chr01	56296650	A	A	T	0.536585	1	0.463415	5.43236e-09	INTRON
Chr01	56296751	A	A	C	0.652174	0.965517	0.313343	3.30314e-05	INTRON
Chr01	56296765	A	A	T	0.619048	0.965517	0.34647	9.46908e-06	INTRON
Chr01	56296771	T	T	C	0.634146	0.967213	0.333067	1.27689e-05	INTRON
Chr01	56296878	T	T	C	0.59375	0.977778	0.384028	1.91709e-05	INTRON
Chr01	56297021	C	C	T	0.393939	1	0.606061	1.33355e-09	INTRON
Chr01	56297055	A	A	C	0.473684	1	0.526316	6.94169e-08	INTRON
Chr01	56297080	G	G	C	0.571429	0.969697	0.398268	0.000101193	INTRON
Chr01	56297256	A	A	T	0.652174	0.954545	0.302372	0.0219556	INTRON
Chr01	56297266	C	C	T	0.608696	0.947368	0.338673	0.0128362	INTRON
Chr01	56297368	C	C	T	0.25	1	0.75	7.92163e-08	UTR_5_PRIME
Chr01	56297433	G	G	C	0.352941	1	0.647059	0.00105485	UTR_5_PRIME
Chr01	56297697	A	A	G	0.777778	1	0.222222	0.119975	UPSTREAM
Chr01	56301273	G	G	A	0.666667	1	0.333333	0.0663522	UPSTREAM
Chr01	56301597	A	A	G	0.439024	1	0.560976	1.10194e-09	START_GAINED
Chr01	56302984	C	C	T	0.447368	0.967742	0.520374	1.65744e-06	INTRON
Chr01	56303039	C	C	T	0.5	0.969697	0.469697	8.70033e-06	INTRON
Chr01	56303655	A	A	T	0.685714	0.983607	0.297892	4.20787e-05	INTRON
Chr01	56304223	A	A	T	0.564103	0.976744	0.412642	4.89553e-06	SYNONYMOUS_CODING
Chr01	56305591	C	C	T	0.766667	0.970588	0.203922	0.0210625	INTRON
Chr01	56310514	C	C	T	0.5	0.969697	0.469697	5.45345e-05	DOWNSTREAM
Chr01	56311828	C	C	T	0.722222	0.961538	0.239316	0.018449	DOWNSTREAM
Chr01	56311896	A	A	G	0.65625	1	0.34375	0.00130475	DOWNSTREAM
Chr01	56312022	T	T	A	0.555556	1	0.444444	0.00298797	DOWNSTREAM
Chr01	56312899	C	C	A	0.741935	1	0.258065	0.0863393	UPSTREAM
Chr01	56312958	T	T	C	0.708333	0.916667	0.208333	0.223601	UPSTREAM
Chr01	56317439	A	A	G	0.611111	1	0.388889	2.98513e-05	INTRON
Chr01	56320996	G	G	A	0.647059	1	0.352941	0.00235923	INTRON
Chr01	56321002	T	T	C	0.666667	1	0.333333	0.00262981	INTRON
Chr01	56321055	C	C	T	0.769231	1	0.230769	0.0368082	INTRON
Chr01	56321068	A	A	G	0.9	1	0.1	0.3125	INTRON
Chr01	56321074	A	A	G	0.9	1	0.1	0.322581	INTRON
Chr01	56321075	T	T	C	0.9	1	0.1	0.322581	INTRON
Chr01	56321150	A	A	T	0.6	1	0.4	0.00308349	INTRON
Chr01	56321241	T	T	A	0.62069	0.970588	0.349899	0.00066577	INTRON
Chr01	56321594	C	C	T	0.454545	0.97619	0.521645	1.54715e-07	SYNONYMOUS_CODING
Chr01	56322269	T	T	C	0.473684	0.944444	0.47076	3.113e-07	SYNONYMOUS_CODING
Chr01	56322881	C	C	G	0.685714	1	0.314286	0.000385634	DOWNSTREAM
Chr01	56323867	C	C	G	0.59375	1	0.40625	2.11541e-05	UPSTREAM
Chr01	56324298	A	A	C	0.580645	1	0.419355	1.97077e-06	UTR_5_PRIME
Chr01	56324327	A	A	G	0.515152	1	0.484848	1.07737e-07	UTR_5_PRIME
Chr01	56325109	C	C	T	0.621622	1	0.378378	0.000112327	INTRON
Chr01	56325416	G	G	A	0.423077	0.96	0.536923	3.97931e-05	SYNONYMOUS_CODING
Chr01	56325703	A	A	T	0.5	0.923077	0.423077	0.0131657	UTR_3_PRIME
Chr01	56326623	C	C	A	0.571429	0.965517	0.394089	0.000403357	UTR_3_PRIME
Chr01	56326628	T	T	C	0.555556	0.969697	0.414141	0.000225841	UTR_3_PRIME
Chr01	56326663	G	G	A	0.645161	0.97561	0.330448	0.000235151	UTR_3_PRIME
Chr01	56326895	T	T	C	0.69697	1	0.30303	0.000200462	NON_SYNONYMOUS_CODING
Chr01	56327165	G	G	C	0.689655	0.972973	0.283318	0.00350229	INTRON
Chr01	56327275	T	T	C	0.595238	1	0.404762	1.99355e-06	INTRON
Chr01	56327403	G	G	A	0.538462	0.95122	0.412758	1.80579e-05	INTRON
Chr01	56327490	T	T	C	0.653846	1	0.346154	0.000113453	INTRON
Chr01	56327495	G	G	A	0.75	1	0.25	0.00134872	INTRON
Chr01	56327935	G	G	A	0.536585	1	0.463415	1.70369e-08	SYNONYMOUS_CODING
Chr01	56328113	G	G	A	0.538462	1	0.461538	1.32003e-08	SYNONYMOUS_CODING
Chr01	56328252	G	G	T	0.459459	0.979167	0.519707	1.78651e-08	INTRON
Chr01	56328260	C	C	G	0.461538	0.980392	0.518854	6.06277e-09	INTRON
Chr01	56328758	A	A	T	0.657143	0.974359	0.317216	0.000402674	INTRON
Chr01	56328832	A	A	G	0.666667	0.9375	0.270833	0.00751742	INTRON
Chr01	56329017	G	G	T	0.666667	0.952381	0.285714	0.00255855	INTRON
Chr01	56330547	T	T	C	0.545455	0.961538	0.416084	0.000140135	INTRON
Chr01	56330853	C	C	T	0.566667	0.970588	0.403922	0.000117211	SPLICE_SITE_REGION
Chr01	56331064	T	T	A	0.52381	1	0.47619	4.66939e-07	INTRON
Chr01	56331147	T	T	A	0.62069	1	0.37931	4.6527e-05	INTRON
Chr01	56331338	T	T	G	0.384615	0.95	0.565385	4.20366e-08	SPLICE_SITE_REGION
Chr01	56331421	T	T	A	0.5	1	0.5	4.63277e-06	SPLICE_SITE_REGION
Chr01	56331913	C	C	A	0.52381	1	0.47619	3.65965e-08	INTRON
Chr01	56331931	T	T	C	0.55	1	0.45	6.38377e-07	INTRON
Chr01	56332271	T	T	C	0.587302	1	0.412698	2.2743e-07	INTRON
Chr01	56332512	C	C	A	0.529412	0.947368	0.417957	1.18461e-05	INTRON
Chr01	56332699	T	T	A	0.487805	1	0.512195	1.21824e-09	INTRON
Chr01	56332728	A	A	C	0.513514	1	0.486486	5.82925e-09	INTRON
Chr01	56332771	T	T	A	0.463415	0.972973	0.509558	2.79545e-07	INTRON
Chr01	56332819	G	G	A	0.6	0.963636	0.363636	8.84788e-06	INTRON
Chr01	56333135	G	G	A	0.5625	0.945455	0.382955	2.67671e-05	SYNONYMOUS_CODING
Chr01	56333182	T	T	C	0.55	0.938776	0.388776	2.6253e-05	INTRON
Chr01	56333206	T	T	A	0.6	0.960784	0.360784	2.38514e-05	INTRON
Chr01	56333317	T	T	A	0.756098	0.97561	0.219512	0.00701651	SYNONYMOUS_CODING
[truncated: 844 more rows]
