# Supplementary material for: Next-Generation Sequencing from Bulked-Segregant Analysis Accelerates the Simultaneous Identification of Two Qualitative Genes in Soybean
Source: Front Plant Sci. 2017 May 31;8:919. doi: 10.3389/fpls.2017.00919 (PMC5449466; doi:10.3389/fpls.2017.00919)
Supplement: TABLE S3 — Detail of SNP-index and annotation for each SNP in the qCC2 region. [file Data_Sheet_3.XLSX]

## Sheet: Sheet1
Chromosome	Position	Reference base	Zhonghuang30	Jiyu102	SNP index of YC-bulk	SNP index of GC-bulk	Δ SNP-index	P-value	SNP annotation
Chr11	9342	A	T	A	0.0857143	1	0.914286	4.19388e-18	INTRON
Chr11	11269	A	T	A	0.166667	0.809524	0.642857	2.00066e-05	UTR_3_PRIME
Chr11	11908	G	A	G	0.166667	1	0.833333	2.01911e-05	DOWNSTREAM
Chr11	12152	A	G	A	0.230769	1	0.769231	2.23827e-08	DOWNSTREAM
Chr11	12273	G	A	G	0.16	1	0.84	4.58011e-13	DOWNSTREAM
Chr11	12303	C	T	C	0.111111	1	0.888889	3.00628e-15	DOWNSTREAM
Chr11	12365	G	A	G	0.037037	1	0.962963	3.86343e-16	DOWNSTREAM
Chr11	12417	G	A	G	0.130435	1	0.869565	2.25429e-12	DOWNSTREAM
Chr11	12622	A	G	A	0.146341	0.888889	0.742547	8.94379e-14	DOWNSTREAM
Chr11	12847	C	C	T	0	0.901961	0.901961	4.35319e-19	DOWNSTREAM
Chr11	14049	G	A	G	0.111111	1	0.888889	6.42849e-14	DOWNSTREAM
Chr11	14312	C	T	C	0.142857	1	0.857143	1.43605e-18	UTR_3_PRIME
Chr11	14693	G	A	G	0.28	1	0.72	7.01859e-11	UTR_3_PRIME
Chr11	15461	G	C	G	0.15	1	0.85	9.07403e-16	UTR_3_PRIME
Chr11	16351	G	T	G	0.0851064	1	0.914894	1.55596e-15	NON_SYNONYMOUS_CODING
Chr11	17129	A	G	A	0.25	1	0.75	1.55121e-09	INTRON
Chr11	18434	G	A	G	0.1875	1	0.8125	3.12119e-17	INTRON
Chr11	20959	G	A	G	0.4	1	0.6	2.36179e-05	INTRON
Chr11	21093	C	G	C	0.0588235	1	0.941176	1.54268e-08	INTRON
Chr11	28091	T	A	T	0.1	1	0.9	1.8455e-10	UPSTREAM
Chr11	28334	C	T	C	0.0645161	1	0.935484	1.30596e-13	UPSTREAM
Chr11	28377	C	T	C	0.166667	1	0.833333	6.7015e-11	UPSTREAM
Chr11	28686	A	G	A	0.0434783	1	0.956522	1.28402e-17	SYNONYMOUS_CODING
Chr11	31494	T	C	T	0.166667	1	0.833333	1.37048e-10	NON_SYNONYMOUS_CODING
Chr11	32574	A	C	A	0.147059	1	0.852941	1.83952e-18	START_GAINED
Chr11	32851	T	G	T	0.423077	1	0.576923	1.45245e-07	UPSTREAM
Chr11	35172	G	C	G	0.153846	1	0.846154	5.98256e-06	UTR_3_PRIME
Chr11	38538	C	T	C	0.192308	1	0.807692	7.81487e-11	UTR_3_PRIME
Chr11	40835	A	C	A	0.190476	1	0.809524	8.71999e-09	NON_SYNONYMOUS_CODING
Chr11	43514	C	T	C	0.131579	1	0.868421	5.57722e-18	UPSTREAM
Chr11	44196	G	A	G	0.0625	1	0.9375	4.96512e-17	DOWNSTREAM
Chr11	50573	A	C	A	0.176471	0.866667	0.690196	4.14784e-08	UPSTREAM
Chr11	50700	C	A	C	0.172414	0.789474	0.61706	5.22552e-05	UPSTREAM
Chr11	54257	A	G	A	0.148148	1	0.851852	2.12748e-15	INTRON
Chr11	57264	T	G	T	0.1	1	0.9	1.42623e-17	UTR_3_PRIME
Chr11	57901	C	A	C	0.153846	1	0.846154	1.59651e-06	DOWNSTREAM
Chr11	59445	T	C	T	0.24	1	0.76	1.11253e-12	INTRON
Chr11	62109	C	A	C	0.210526	1	0.789474	1.64672e-12	DOWNSTREAM
Chr11	62562	C	G	C	0.130435	1	0.869565	1.40562e-11	UPSTREAM
Chr11	62608	T	G	T	0.103448	0.866667	0.763218	1.97543e-09	UPSTREAM
Chr11	62821	C	A	C	0.352941	1	0.647059	0.000150462	UPSTREAM
Chr11	63226	A	G	A	0.111111	1	0.888889	5.0293e-06	UPSTREAM
Chr11	64731	T	C	T	0.2	1	0.8	3.65989e-15	INTRON
Chr11	68914	T	C	T	0.15	1	0.85	5.56824e-20	DOWNSTREAM
Chr11	69211	C	T	C	0.216216	1	0.783784	2.21762e-18	DOWNSTREAM
Chr11	69546	A	C	A	0.172414	1	0.827586	1.22055e-13	DOWNSTREAM
Chr11	72520	T	A	T	0.153846	1	0.846154	1.86949e-07	INTRON
Chr11	72660	C	T	C	0.194444	0.913043	0.718599	3.95428e-08	INTRON
Chr11	72691	G	T	G	0.175	0.870968	0.695968	3.06037e-09	INTRON
Chr11	73607	C	A	C	0.166667	1	0.833333	9.98987e-12	INTRON
Chr11	73803	A	G	A	0.216216	1	0.783784	1.20937e-10	INTRON
Chr11	73904	T	C	T	0.2	0.911765	0.711765	1.25991e-09	NON_SYNONYMOUS_CODING
Chr11	76205	G	C	G	0.117647	1	0.882353	1.33282e-18	UTR_3_PRIME
Chr11	82791	A	C	A	0	1	1	1.04105e-12	UPSTREAM
Chr11	83084	A	C	A	0.111111	1	0.888889	4.17065e-12	UPSTREAM
Chr11	83260	T	C	T	0	1	1	1.58215e-14	UPSTREAM
Chr11	83288	C	G	C	0	1	1	4.03292e-15	UPSTREAM
Chr11	85873	T	C	T	0.310345	0.8	0.489655	0.00120859	DOWNSTREAM
Chr11	86630	A	G	A	0.1875	0.823529	0.636029	3.43875e-07	DOWNSTREAM
Chr11	86967	G	A	G	0.2	0.833333	0.633333	1.02856e-08	DOWNSTREAM
Chr11	87199	C	T	C	0.235294	1	0.764706	1.02989e-12	DOWNSTREAM
Chr11	87745	C	T	C	0.170732	1	0.829268	6.13205e-15	UPSTREAM
Chr11	87778	C	T	C	0.211538	1	0.788462	1.86304e-15	UPSTREAM
Chr11	87975	T	C	T	0.204545	1	0.795455	1.23611e-14	UPSTREAM
Chr11	88753	T	C	T	0.2	1	0.8	3.63512e-07	UPSTREAM
Chr11	88856	T	C	T	0.214286	1	0.785714	6.32823e-08	UPSTREAM
Chr11	88867	G	A	G	0.142857	1	0.857143	8.22925e-09	UPSTREAM
Chr11	88868	T	C	T	0.153846	1	0.846154	2.46877e-08	UPSTREAM
Chr11	88899	A	G	A	0.153846	1	0.846154	2.46877e-08	UPSTREAM
Chr11	94671	T	G	T	0.208333	1	0.791667	2.3144e-10	UPSTREAM
Chr11	95125	G	A	G	0.2	1	0.8	1.49426e-12	UPSTREAM
Chr11	98323	C	T	C	0.148148	0.871795	0.723647	3.5225e-09	INTRON
Chr11	99614	C	T	C	0.30303	1	0.69697	1.62809e-11	INTRON
Chr11	104241	A	G	A	0.166667	1	0.833333	3.75775e-10	SPLICE_SITE_REGION
Chr11	104375	A	G	A	0.1	1	0.9	1.22371e-05	NON_SYNONYMOUS_CODING
Chr11	104451	T	G	T	0.153846	1	0.846154	3.63227e-06	NON_SYNONYMOUS_CODING
Chr11	109510	C	A	C	0.210526	0.882353	0.671827	1.14335e-10	INTRON
Chr11	110746	A	G	A	0.0952381	1	0.904762	3.24782e-17	DOWNSTREAM
Chr11	110986	A	G	A	0.357143	0.791667	0.434524	0.00221704	DOWNSTREAM
Chr11	111159	G	A	G	0.238095	1	0.761905	2.44418e-07	DOWNSTREAM
Chr11	111191	G	T	G	0.285714	1	0.714286	2.19086e-06	DOWNSTREAM
Chr11	111297	A	G	A	0.5	1	0.5	0.00748908	DOWNSTREAM
Chr11	111407	C	T	C	0.363636	1	0.636364	4.73559e-07	DOWNSTREAM
Chr11	111508	C	T	C	0.25	1	0.75	3.76334e-09	DOWNSTREAM
Chr11	111640	G	G	A	0.181818	0.9	0.718182	0.000126027	DOWNSTREAM
Chr11	112764	A	T	A	0.12	1	0.88	1.17112e-16	DOWNSTREAM
Chr11	113316	T	A	T	0.2	1	0.8	8.14412e-08	DOWNSTREAM
Chr11	113377	T	C	T	0.176471	1	0.823529	1.28641e-08	DOWNSTREAM
Chr11	113499	G	A	G	0.117647	0.833333	0.715686	2.96877e-05	DOWNSTREAM
Chr11	113578	A	G	A	0.153846	1	0.846154	2.01911e-05	DOWNSTREAM
Chr11	113584	G	A	G	0.142857	1	0.857143	9.52608e-06	DOWNSTREAM
Chr11	115028	A	G	A	0.0434783	1	0.956522	5.82989e-12	DOWNSTREAM
Chr11	115113	C	T	C	0.047619	1	0.952381	2.70845e-13	DOWNSTREAM
Chr11	115512	T	C	T	0.1	1	0.9	4.1305e-16	DOWNSTREAM
Chr11	115647	C	T	C	0.105263	1	0.894737	5.18855e-15	DOWNSTREAM
Chr11	115765	G	A	G	0.153846	1	0.846154	2.69805e-13	DOWNSTREAM
Chr11	116382	C	T	C	0.222222	1	0.777778	5.63409e-16	INTRON
Chr11	116637	C	T	C	0.282051	0.844828	0.562776	3.0808e-08	INTRON
Chr11	116763	G	C	G	0.186047	0.882353	0.696306	5.73701e-10	INTRON
Chr11	116781	T	C	T	0.244444	0.888889	0.644444	5.77076e-09	INTRON
Chr11	117241	A	T	A	0.185185	1	0.814815	2.9802e-15	NON_SYNONYMOUS_CODING
Chr11	119079	G	A	G	0.2	0.774194	0.574194	2.54464e-06	UTR_5_PRIME
Chr11	119593	C	T	C	0.166667	1	0.833333	6.46355e-14	DOWNSTREAM
Chr11	120034	A	G	A	0.285714	1	0.714286	3.42281e-15	SYNONYMOUS_CODING
Chr11	120101	A	G	A	0.162162	1	0.837838	2.72197e-18	INTRON
Chr11	120193	A	T	A	0.159091	1	0.840909	1.35365e-17	INTRON
Chr11	120628	A	C	A	0.2	1	0.8	8.39285e-11	INTRON
Chr11	120861	C	G	C	0.0666667	1	0.933333	5.65648e-08	START_GAINED
Chr11	122652	C	A	C	0.375	1	0.625	8.65159e-05	UPSTREAM
Chr11	122744	T	C	T	0.416667	1	0.583333	0.000668896	UPSTREAM
Chr11	125228	A	T	A	0.166667	1	0.833333	4.02945e-13	UPSTREAM
Chr11	128193	T	C	T	0.133333	1	0.866667	3.90201e-15	UPSTREAM
Chr11	128335	G	A	G	0.0909091	1	0.909091	3.38643e-15	UPSTREAM
Chr11	128348	C	G	C	0.0606061	1	0.939394	6.12237e-16	UPSTREAM
Chr11	128421	T	C	T	0.108108	1	0.891892	1.05005e-17	UPSTREAM
Chr11	128429	G	A	G	0.117647	1	0.882353	9.88558e-17	UPSTREAM
Chr11	130877	C	T	C	0.178571	1	0.821429	1.90175e-12	UTR_3_PRIME
Chr11	132209	A	G	A	0.307692	1	0.692308	3.76307e-07	DOWNSTREAM
Chr11	132224	C	T	C	0.346154	1	0.653846	3.52444e-07	DOWNSTREAM
Chr11	132276	T	G	T	0.2	1	0.8	7.75171e-11	DOWNSTREAM
Chr11	132348	G	A	G	0.153846	1	0.846154	1.08336e-13	DOWNSTREAM
Chr11	132397	C	T	C	0.16129	1	0.83871	1.61998e-12	DOWNSTREAM
Chr11	132404	G	A	G	0.166667	1	0.833333	5.48993e-12	DOWNSTREAM
Chr11	132466	T	C	T	0.0666667	1	0.933333	2.31703e-13	DOWNSTREAM
Chr11	132473	A	G	A	0.0625	1	0.9375	1.70652e-14	DOWNSTREAM
Chr11	132636	T	C	T	0.181818	1	0.818182	4.74053e-11	DOWNSTREAM
Chr11	132691	T	C	T	0.103448	1	0.896552	4.17065e-12	DOWNSTREAM
Chr11	132721	T	C	T	0.0952381	1	0.904762	1.4906e-10	DOWNSTREAM
Chr11	132740	G	A	G	0.105263	1	0.894737	2.49143e-10	DOWNSTREAM
Chr11	132749	A	G	A	0.105263	0.956522	0.851259	1.11734e-08	DOWNSTREAM
Chr11	132975	A	G	A	0.12	1	0.88	2.45616e-07	DOWNSTREAM
Chr11	132986	G	A	G	0.142857	1	0.857143	1.35073e-07	DOWNSTREAM
Chr11	132995	G	A	G	0.107143	1	0.892857	1.28641e-08	DOWNSTREAM
Chr11	133007	G	A	G	0.103448	1	0.896552	6.51542e-10	DOWNSTREAM
Chr11	133015	G	A	G	0.107143	1	0.892857	1.03348e-09	DOWNSTREAM
Chr11	133741	A	C	A	0.3	1	0.7	0.000111638	DOWNSTREAM
Chr11	135172	T	C	T	0.0645161	0.880952	0.816436	6.96598e-13	UTR_3_PRIME
Chr11	136303	C	A	C	0.205128	1	0.794872	2.64375e-10	INTRON
Chr11	136531	C	T	C	0.153846	1	0.846154	2.83531e-13	INTRON
Chr11	138360	A	G	A	0.12	1	0.88	1.21079e-18	INTRON
Chr11	140606	A	G	A	0.103448	1	0.896552	1.23828e-12	INTRON
Chr11	140802	C	T	C	0.222222	0.84375	0.621528	1.67629e-06	INTRON
Chr11	143607	T	G	T	0.227273	1	0.772727	5.60577e-17	SYNONYMOUS_CODING
Chr11	143703	T	C	T	0.290323	1	0.709677	3.9665e-13	INTRON
Chr11	143936	A	T	A	0.0882353	1	0.911765	7.14276e-15	INTRON
Chr11	144661	G	T	G	0.216216	1	0.783784	3.57649e-10	INTRON
Chr11	145184	T	G	T	0.233333	1	0.766667	3.44326e-09	INTRON
Chr11	147071	C	A	C	0.138889	1	0.861111	3.38701e-15	INTRON
Chr11	148486	G	A	G	0.241379	1	0.758621	1.2113e-09	INTRON
Chr11	149629	T	C	T	0.194444	1	0.805556	5.55267e-10	INTRON
Chr11	149948	T	C	T	0.234043	1	0.765957	3.28769e-10	INTRON
Chr11	150092	C	T	C	0.0833333	1	0.916667	1.5722e-16	INTRON
Chr11	150679	C	T	C	0.133333	1	0.866667	1.78278e-16	INTRON
Chr11	151502	A	G	A	0.205882	0.791667	0.585784	1.26856e-05	INTRON
Chr11	152536	G	A	G	0.0625	1	0.9375	2.77463e-17	INTRON
Chr11	155403	C	A	C	0.129032	1	0.870968	2.67872e-16	INTRON
Chr11	157130	C	A	C	0.235294	1	0.764706	1.62494e-12	INTRON
Chr11	157833	T	C	T	0.075	1	0.925	5.02695e-15	SYNONYMOUS_CODING
Chr11	158474	G	A	G	0.194444	1	0.805556	2.12995e-13	INTRON
Chr11	160381	A	G	A	0.1875	1	0.8125	2.60302e-15	INTRON
Chr11	160929	C	T	C	0.142857	1	0.857143	2.37091e-14	INTRON
Chr11	162771	T	C	T	0.25	1	0.75	5.03417e-08	INTRON
Chr11	162791	C	G	C	0.296296	1	0.703704	1.28324e-07	INTRON
Chr11	162891	T	A	T	0.111111	1	0.888889	2.27289e-17	INTRON
Chr11	163657	C	T	C	0.216216	1	0.783784	4.46425e-11	SYNONYMOUS_CODING
Chr11	164456	G	A	G	0.0731707	1	0.926829	1.88005e-24	SYNONYMOUS_CODING
Chr11	164795	T	C	T	0.113636	0.87234	0.758704	6.4995e-14	INTRON
Chr11	166442	T	G	T	0.3125	1	0.6875	6.77081e-05	INTRON
Chr11	166774	A	G	A	0.228571	1	0.771429	2.4052e-16	INTRON
Chr11	167209	G	C	G	0.151515	1	0.848485	1.39053e-13	INTRON
Chr11	168021	T	C	T	0.179487	1	0.820513	5.86767e-15	INTRON
Chr11	168028	T	A	T	0.175	1	0.825	9.29717e-15	INTRON
Chr11	168111	T	A	T	0.0769231	1	0.923077	7.01509e-20	INTRON
Chr11	169753	G	T	G	0.222222	1	0.777778	3.51669e-10	UTR_5_PRIME
Chr11	174084	C	A	C	0.266667	1	0.733333	2.86608e-08	UTR_3_PRIME
Chr11	175001	G	A	G	0.1875	1	0.8125	1.59937e-17	SYNONYMOUS_CODING
Chr11	175043	T	A	T	0.269231	1	0.730769	7.44262e-13	SYNONYMOUS_CODING
Chr11	175394	T	C	T	0.146341	1	0.853659	2.44336e-19	SYNONYMOUS_CODING
Chr11	175640	T	C	T	0.114286	1	0.885714	3.52806e-19	SYNONYMOUS_CODING
Chr11	175913	A	G	A	0.204545	1	0.795455	1.83456e-19	INTRON
Chr11	176021	T	A	T	0.105263	1	0.894737	5.18855e-15	INTRON
Chr11	176412	A	G	A	0.1	1	0.9	4.1305e-16	INTRON
Chr11	176632	G	C	G	0.1875	0.85	0.6625	3.11756e-06	UTR_5_PRIME
Chr11	178428	A	C	A	0.1	1	0.9	3.40217e-05	UPSTREAM
Chr11	178758	A	G	A	0.25	1	0.75	0.000200876	UPSTREAM
Chr11	178762	T	C	T	0.25	1	0.75	0.000200876	UPSTREAM
Chr11	180899	G	A	G	0.214286	1	0.785714	0.000116436	UPSTREAM
Chr11	180961	C	T	C	0.176471	1	0.823529	3.46554e-06	UPSTREAM
Chr11	181574	A	C	A	0.205882	1	0.794118	2.95444e-13	UPSTREAM
Chr11	182411	T	A	T	0.166667	1	0.833333	3.55546e-19
Chr11	182585	A	G	A	0.228571	0.906977	0.678405	8.04607e-10
Chr11	183280	T	C	T	0.243902	0.881356	0.637453	1.3606e-10
Chr11	183625	A	T	A	0.205882	1	0.794118	5.28135e-15
Chr11	183809	A	G	A	0.233333	0.918033	0.684699	5.55575e-11
Chr11	183817	C	T	C	0.241379	0.913793	0.672414	3.16252e-10
Chr11	183913	C	A	C	0.272727	1	0.727273	4.87787e-13	DOWNSTREAM
Chr11	183918	A	T	A	0.25	1	0.75	1.33033e-13	DOWNSTREAM
Chr11	186249	G	C	G	0.277778	1	0.722222	7.41565e-06	DOWNSTREAM
Chr11	186395	A	C	A	0.222222	1	0.777778	4.9975e-05	DOWNSTREAM
Chr11	186403	A	C	A	0.222222	1	0.777778	4.9975e-05	DOWNSTREAM
Chr11	186421	A	T	A	0.25	1	0.75	2.96626e-05	DOWNSTREAM
Chr11	186587	G	A	G	0.193548	0.911765	0.718216	2.37631e-09	DOWNSTREAM
Chr11	186860	A	G	A	0.2	1	0.8	6.98318e-13	DOWNSTREAM
Chr11	186984	G	A	G	0.142857	1	0.857143	5.48993e-12	DOWNSTREAM
Chr11	187031	G	T	G	0.0909091	1	0.909091	2.57139e-14	DOWNSTREAM
Chr11	187393	G	A	G	0.0357143	1	0.964286	6.74009e-12	DOWNSTREAM
Chr11	188321	C	T	C	0.178571	1	0.821429	4.50955e-20	DOWNSTREAM
Chr11	189771	T	A	T	0.227273	0.857143	0.62987	9.40632e-06	UPSTREAM
Chr11	189778	A	T	A	0.263158	0.84	0.576842	0.000172248	UPSTREAM
Chr11	192832	G	A	G	0.0833333	1	0.916667	1.55316e-06	INTRON
Chr11	193781	A	C	A	0.189189	1	0.810811	2.44158e-12	INTRON
Chr11	193811	G	A	G	0.233333	1	0.766667	3.86704e-10	INTRON
Chr11	194299	G	T	G	0.166667	0.882353	0.715686	4.95774e-08	NON_SYNONYMOUS_CODING
Chr11	195673	G	C	G	0.333333	1	0.666667	0.000722739	DOWNSTREAM
Chr11	195680	T	G	T	0.333333	1	0.666667	0.000722739	DOWNSTREAM
Chr11	198636	T	A	T	0.105263	1	0.894737	4.18727e-08	INTRON
Chr11	198814	G	A	G	0.130435	1	0.869565	1.27229e-06	INTRON
Chr11	200408	A	T	A	0.321429	1	0.678571	2.06075e-10	NON_SYNONYMOUS_CODING
Chr11	205028	A	G	A	0.269231	0.842105	0.572874	0.000221699	UTR_5_PRIME
Chr11	205163	A	T	A	0.166667	0.75	0.583333	0.0122781	UPSTREAM
Chr11	206141	C	A	C	0.15	1	0.85	9.77029e-07	UPSTREAM
Chr11	206351	T	A	T	0.08	1	0.92	3.40939e-14	UPSTREAM
Chr11	206651	A	C	A	0.205128	0.809524	0.604396	7.79071e-06	UPSTREAM
Chr11	206759	G	T	G	0.103448	1	0.896552	1.47363e-11	UPSTREAM
Chr11	208905	G	C	G	0.15	1	0.85	2.93109e-07	UPSTREAM
Chr11	209096	G	A	G	0.0689655	1	0.931034	4.11462e-09	UPSTREAM
Chr11	210452	C	G	C	0.222222	1	0.777778	7.02747e-06	INTERGENIC
Chr11	210489	T	G	T	0.136364	1	0.863636	2.56952e-08	INTERGENIC
Chr11	210650	C	A	C	0.133333	1	0.866667	2.01911e-05	INTERGENIC
Chr11	210651	T	A	T	0.133333	1	0.866667	2.01911e-05	INTERGENIC
Chr11	210766	G	T	G	0.15	0.8	0.65	0.00017071	INTERGENIC
Chr11	210915	C	T	C	0.132075	1	0.867925	1.5176e-18	INTERGENIC
Chr11	210916	G	C	G	0.132075	1	0.867925	1.5176e-18	INTERGENIC
Chr11	211143	G	C	G	0.129032	1	0.870968	3.71647e-14	INTERGENIC
Chr11	211627	T	C	T	0.181818	1	0.818182	1.42104e-08	INTERGENIC
Chr11	211649	T	C	T	0.178571	1	0.821429	1.04561e-12	INTERGENIC
Chr11	211743	A	T	A	0.222222	1	0.777778	2.28177e-12	INTERGENIC
Chr11	211830	A	T	A	0.181818	1	0.818182	2.59493e-09	INTERGENIC
Chr11	211854	T	C	T	0.210526	1	0.789474	7.20559e-07	INTERGENIC
Chr11	211863	T	C	T	0.15	1	0.85	9.31132e-08	INTERGENIC
Chr11	211865	G	A	G	0.105263	1	0.894737	2.00058e-08	INTERGENIC
Chr11	211883	A	G	A	0.130435	1	0.869565	2.56952e-08	INTERGENIC
Chr11	211893	G	A	G	0.16	1	0.84	1.46967e-09	INTERGENIC
Chr11	211896	C	T	C	0.153846	1	0.846154	5.6683e-10	INTERGENIC
Chr11	211941	G	A	G	0.192308	1	0.807692	7.67359e-08	INTERGENIC
Chr11	211984	C	T	C	0.2	1	0.8	1.57347e-07	INTERGENIC
Chr11	211986	A	G	A	0.214286	1	0.785714	3.58101e-07	INTERGENIC
Chr11	212107	T	C	T	0.111111	1	0.888889	1.81409e-10	INTERGENIC
Chr11	212158	G	A	G	0.0909091	1	0.909091	1.45234e-08	INTERGENIC
Chr11	212645	G	A	G	0.0434783	1	0.956522	5.82989e-12	INTERGENIC
Chr11	212696	A	G	A	0.121212	1	0.878788	2.55476e-13	INTERGENIC
Chr11	212704	C	T	C	0.142857	1	0.857143	2.11025e-13	INTERGENIC
Chr11	212708	C	T	C	0.147059	1	0.852941	1.72098e-13	INTERGENIC
Chr11	212712	A	G	A	0.147059	1	0.852941	1.72098e-13	INTERGENIC
Chr11	212726	T	C	T	0.15625	1	0.84375	2.01854e-12	INTERGENIC
Chr11	212728	G	A	G	0.15625	1	0.84375	2.01854e-12	INTERGENIC
Chr11	212731	A	T	A	0.15625	1	0.84375	2.01854e-12	INTERGENIC
Chr11	212732	A	G	A	0.15625	1	0.84375	2.01854e-12	INTERGENIC
Chr11	212795	T	A	T	0.24	1	0.76	2.31927e-09	INTERGENIC
Chr11	212803	A	G	A	0.230769	1	0.769231	1.13775e-09	INTERGENIC
Chr11	212834	A	G	A	0.259259	1	0.740741	7.46984e-09	INTERGENIC
Chr11	212928	C	T	C	0.193548	1	0.806452	1.83594e-12	INTERGENIC
Chr11	212951	G	A	G	0.166667	1	0.833333	2.53492e-12	INTERGENIC
Chr11	212957	A	G	A	0.16	1	0.84	6.87016e-13	INTERGENIC
Chr11	212991	G	A	G	0.25	1	0.75	2.4805e-09	INTERGENIC
Chr11	213009	A	G	A	0.333333	1	0.666667	8.99508e-08	INTERGENIC
Chr11	213020	C	T	C	0.25	1	0.75	1.62574e-09	INTERGENIC
Chr11	213124	T	C	T	0.230769	1	0.769231	1.03068e-17	INTERGENIC
Chr11	213137	A	G	A	0.230769	1	0.769231	9.6341e-17	INTERGENIC
Chr11	213199	C	T	C	0.258065	1	0.741935	2.2865e-13	INTERGENIC
Chr11	213255	A	G	A	0.269231	0.875	0.605769	2.41863e-07	INTERGENIC
Chr11	213261	A	T	A	0.230769	0.875	0.644231	4.45094e-08	INTERGENIC
Chr11	213280	A	G	A	0.192308	0.857143	0.664835	7.71217e-09	INTERGENIC
Chr11	213342	T	C	T	0.214286	0.846154	0.631868	2.38497e-07	INTERGENIC
Chr11	213354	G	A	G	0.24	0.875	0.635	4.63969e-07	INTERGENIC
Chr11	213380	G	A	G	0.26087	0.906977	0.646107	1.44623e-07	INTERGENIC
Chr11	213399	T	C	T	0.321429	0.948718	0.627289	4.03952e-08	INTERGENIC
Chr11	213413	G	A	G	0.28125	0.928571	0.647321	7.53273e-09	INTERGENIC
Chr11	213458	T	G	T	0.238095	1	0.761905	1.36015e-10	INTERGENIC
Chr11	213475	C	T	C	0.291667	1	0.708333	2.50915e-10	INTERGENIC
Chr11	213524	A	G	A	0.227273	1	0.772727	4.90546e-11	INTERGENIC
Chr11	213531	G	A	G	0.263158	1	0.736842	1.51118e-09	INTERGENIC
Chr11	213552	C	T	C	0.333333	1	0.666667	1.16936e-07	INTERGENIC
Chr11	213634	G	A	G	0.333333	0.833333	0.5	0.00673321	INTERGENIC
Chr11	213651	C	T	C	0.3	0.84	0.54	0.00389363	INTERGENIC
Chr11	213660	G	A	G	0.3	0.851852	0.551852	0.00262127	INTERGENIC
Chr11	213736	G	C	G	0.1	1	0.9	3.20046e-06	INTERGENIC
Chr11	213751	G	A	G	0.230769	1	0.769231	3.39012e-05	INTERGENIC
Chr11	213784	T	C	T	0.25	1	0.75	6.61698e-05	INTERGENIC
Chr11	217461	C	G	C	0.181818	1	0.818182	0.000221141	UPSTREAM
Chr11	219101	C	A	C	0.294118	0.925926	0.631808	5.59589e-07	UPSTREAM
Chr11	219277	T	A	T	0.136364	1	0.863636	8.11024e-14	UPSTREAM
Chr11	219279	G	A	G	0.155556	1	0.844444	2.42328e-13	UPSTREAM
Chr11	219305	C	G	C	0.14	1	0.86	2.7791e-14	UPSTREAM
Chr11	220253	G	A	G	0.136364	1	0.863636	1.29377e-11	INTRON
Chr11	220305	C	A	C	0.173913	1	0.826087	4.26311e-09	INTRON
Chr11	220559	G	T	G	0	1	1	1.00858e-12	INTRON
Chr11	220731	T	C	T	0.28	1	0.72	5.32527e-08	SYNONYMOUS_CODING
Chr11	221697	G	A	G	0.0571429	1	0.942857	2.15629e-17	SYNONYMOUS_CODING
Chr11	222174	C	T	C	0.178571	1	0.821429	2.87015e-09	DOWNSTREAM
Chr11	223085	T	C	T	0.222222	1	0.777778	1.6121e-06	DOWNSTREAM
Chr11	225966	C	G	C	0.277778	1	0.722222	4.86263e-07	UPSTREAM
Chr11	225971	C	T	C	0.263158	1	0.736842	1.48356e-07	UPSTREAM
Chr11	226242	C	T	C	0.230769	0.848485	0.617716	2.92285e-06	UPSTREAM
Chr11	226706	A	G	A	0.137931	0.869565	0.731634	2.00484e-10	UTR_5_PRIME
Chr11	226996	C	G	C	0.151515	1	0.848485	8.48746e-15	INTRON
Chr11	227061	C	T	C	0.181818	0.833333	0.651515	1.88668e-05	INTRON
Chr11	227181	A	G	A	0.157895	1	0.842105	1.54171e-08	INTRON
Chr11	227195	T	A	T	0.157895	1	0.842105	9.4007e-09	INTRON
Chr11	229893	G	C	G	0.0833333	1	0.916667	4.19437e-08	INTRON
Chr11	232974	G	T	G	0.0625	1	0.9375	1.60734e-13	NON_SYNONYMOUS_CODING
Chr11	233296	T	C	T	0.0851064	1	0.914894	9.79567e-15	UTR_3_PRIME
Chr11	233490	G	A	G	0	1	1	2.80704e-10	UTR_3_PRIME
Chr11	242255	T	C	T	0.0454545	1	0.954545	1.7051e-07	INTERGENIC
Chr11	242847	T	A	T	0	1	1	2.97814e-11	INTERGENIC
Chr11	242850	C	G	C	0	1	1	1.60361e-11	INTERGENIC
Chr11	242884	G	A	G	0.0769231	1	0.923077	1.03861e-08	INTERGENIC
Chr11	242916	A	G	A	0.0625	1	0.9375	3.97759e-10	INTERGENIC
Chr11	242980	A	C	A	0.0714286	0.777778	0.706349	1.1898e-06	INTERGENIC
Chr11	243271	C	T	C	0.142857	0.84375	0.700893	6.36847e-08	INTERGENIC
Chr11	243273	C	G	C	0.142857	0.84375	0.700893	6.36847e-08	INTERGENIC
Chr11	243360	A	T	A	0.125	0.857143	0.732143	1.06145e-08	INTERGENIC
Chr11	243650	A	G	A	0.1875	1	0.8125	1.03417e-07	INTERGENIC
Chr11	243711	T	C	T	0.2	0.818182	0.618182	0.00172955	INTERGENIC
Chr11	243764	T	A	T	0.181818	1	0.818182	1.55164e-05	INTERGENIC
Chr11	244398	G	T	G	0.176471	0.705882	0.529412	0.00489579	INTERGENIC
Chr11	244952	C	T	C	0.125	1	0.875	6.70172e-10	INTERGENIC
Chr11	244966	A	G	A	0.136364	1	0.863636	4.43327e-06	INTERGENIC
Chr11	258363	T	C	T	0.157895	1	0.842105	3.65409e-09	UPSTREAM
Chr11	263513	T	C	T	0.166667	1	0.833333	8.35341e-12	UTR_3_PRIME
Chr11	266501	G	T	G	0.25	1	0.75	5.93688e-05	UPSTREAM
Chr11	268735	G	T	G	0.04	1	0.96	3.16842e-12	UPSTREAM
Chr11	268890	A	C	A	0.333333	1	0.666667	1.67877e-06	UTR_5_PRIME
Chr11	268932	G	C	G	0.230769	1	0.769231	5.11055e-09	INTRON
Chr11	269666	C	A	C	0.346154	1	0.653846	6.62636e-08	INTRON
Chr11	269728	C	T	C	0.241379	1	0.758621	5.75402e-12	INTRON
Chr11	270044	C	T	C	0.277778	1	0.722222	4.53354e-09	INTRON
Chr11	277974	C	T	C	0.111111	1	0.888889	1.64966e-15	INTRON
Chr11	277981	T	A	T	0.142857	1	0.857143	1.1638e-15	INTRON
Chr11	278058	C	T	C	0.21875	1	0.78125	3.37791e-13	INTRON
Chr11	278066	C	G	C	0.225806	1	0.774194	3.30753e-13	INTRON
Chr11	278105	A	G	A	0.2	1	0.8	9.50893e-13	INTRON
Chr11	278182	A	T	A	0.107143	1	0.892857	3.72409e-14	INTRON
Chr11	278188	T	A	T	0.129032	1	0.870968	3.71647e-14	INTRON
Chr11	278739	A	G	A	0.116279	1	0.883721	9.34369e-21	NON_SYNONYMOUS_CODING
Chr11	278814	G	A	G	0.0952381	1	0.904762	3.29652e-19	UTR_3_PRIME
Chr11	278880	A	G	A	0.0652174	1	0.934783	2.41127e-23	UTR_3_PRIME
Chr11	279392	A	G	A	0.125	1	0.875	2.27289e-17	DOWNSTREAM
Chr11	279519	T	C	T	0.15	1	0.85	1.35859e-19	DOWNSTREAM
Chr11	279797	T	C	T	0.153846	1	0.846154	2.73765e-15	DOWNSTREAM
Chr11	281978	G	A	G	0.21875	1	0.78125	3.20845e-12	DOWNSTREAM
Chr11	282688	T	A	T	0.147059	1	0.852941	7.17253e-13	DOWNSTREAM
Chr11	285372	G	A	G	0	1	1	7.39602e-07	INTERGENIC
Chr11	285429	G	C	G	0.0588235	1	0.941176	1.16901e-07	INTERGENIC
Chr11	288876	G	T	G	0.142857	1	0.857143	2.11747e-06	DOWNSTREAM
Chr11	289071	T	A	T	0.214286	1	0.785714	5.03417e-08	DOWNSTREAM
Chr11	289573	T	C	T	0.32	1	0.68	2.19668e-07	DOWNSTREAM
Chr11	289674	A	G	A	0.0666667	1	0.933333	1.83193e-08	DOWNSTREAM
Chr11	291256	T	C	T	0.2	1	0.8	1.052e-10	NON_SYNONYMOUS_CODING
Chr11	291654	T	A	T	0.102564	0.903846	0.801282	3.95622e-15	NON_SYNONYMOUS_CODING
Chr11	291831	G	T	G	0.0416667	0.890909	0.849242	2.10183e-13	NON_SYNONYMOUS_CODING
Chr11	292138	C	T	C	0.181818	1	0.818182	1.17156e-14	UPSTREAM
Chr11	294902	A	G	A	0.111111	1	0.888889	3.67158e-10	UPSTREAM
Chr11	300782	A	C	A	0.230769	0.871795	0.641026	1.40261e-08	NON_SYNONYMOUS_CODING
Chr11	306723	C	C	A	0	0.935484	0.935484	1.31776e-12	INTRON
Chr11	310039	G	A	G	0.177778	1	0.822222	1.41708e-15	INTRON
Chr11	313692	G	A	G	0.318182	0.848485	0.530303	0.000123286	DOWNSTREAM
Chr11	314646	T	G	T	0.0714286	1	0.928571	9.29959e-21	NON_SYNONYMOUS_CODING
Chr11	314959	G	C	G	0.269231	0.836735	0.567504	2.00004e-06	NON_SYNONYMOUS_CODING
Chr11	315979	C	G	C	0.191489	1	0.808511	1.2324e-13	UTR_3_PRIME
Chr11	317374	T	C	T	0.145833	1	0.854167	6.48925e-18	INTRON
Chr11	318090	A	G	A	0.0833333	1	0.916667	8.11319e-14	INTRON
Chr11	322271	T	C	T	0.28125	1	0.71875	6.47795e-09	INTRON
Chr11	322504	C	G	C	0.3125	1	0.6875	1.26928e-12	INTRON
Chr11	324283	A	G	A	0.157895	1	0.842105	1.34923e-07	UPSTREAM
Chr11	327905	C	G	C	0.0952381	1	0.904762	5.05507e-11	DOWNSTREAM
Chr11	328504	A	G	A	0.216216	0.909091	0.692875	3.06142e-07	DOWNSTREAM
Chr11	329674	C	A	C	0.32	1	0.68	1.25814e-05	UTR_3_PRIME
Chr11	330146	T	C	T	0.142857	1	0.857143	4.95984e-11	INTRON
Chr11	330280	G	A	G	0.194444	1	0.805556	7.62316e-11	SYNONYMOUS_CODING
Chr11	331557	C	A	C	0.25	1	0.75	5.55267e-10	UPSTREAM
Chr11	331790	C	T	C	0.0810811	1	0.918919	1.13165e-17	UTR_5_PRIME
Chr11	335321	A	C	A	0.162162	1	0.837838	3.01282e-12	NON_SYNONYMOUS_CODING
Chr11	336359	G	A	G	0.272727	1	0.727273	4.77197e-07	INTRON
Chr11	337627	T	C	T	0.170732	1	0.829268	3.65461e-17	INTRON
Chr11	337773	A	T	A	0.166667	1	0.833333	8.35341e-12	INTRON
Chr11	338102	C	T	C	0.172414	1	0.827586	1.00264e-14	SPLICE_SITE_REGION
Chr11	339276	G	A	G	0.0869565	1	0.913043	6.47889e-12	UTR_3_PRIME
Chr11	340423	T	A	T	0.181818	1	0.818182	1.42104e-08	UTR_5_PRIME
Chr11	340425	C	T	C	0.190476	1	0.809524	6.07776e-10	UTR_5_PRIME
Chr11	340506	G	C	G	0.222222	0.833333	0.611111	1.9531e-05	UTR_5_PRIME
Chr11	341266	T	C	T	0.142857	1	0.857143	1.15109e-10	INTRON
Chr11	341623	C	T	C	0.176471	1	0.823529	4.53798e-11	INTRON
Chr11	342698	A	G	A	0.0769231	0.714286	0.637363	5.99407e-05	INTRON
Chr11	345228	C	T	C	0.148148	1	0.851852	1.21698e-12	SYNONYMOUS_CODING
Chr11	345746	A	C	A	0.162162	1	0.837838	1.34536e-12	INTRON
Chr11	348136	C	T	C	0.195122	1	0.804878	8.29649e-12	INTRON
Chr11	348452	G	A	G	0.1	1	0.9	3.19255e-21	INTRON
Chr11	348699	T	A	T	0.0967742	1	0.903226	1.31679e-15	INTRON
Chr11	348740	A	T	A	0.1	1	0.9	1.96025e-12	NON_SYNONYMOUS_CODING
Chr11	348837	G	A	G	0.0952381	0.785714	0.690476	1.61809e-06	UTR_3_PRIME
Chr11	348838	C	G	C	0.0909091	0.814815	0.723906	3.66368e-07	UTR_3_PRIME
Chr11	348845	A	G	A	0.0952381	0.8	0.704762	1.51001e-06	UTR_3_PRIME
Chr11	348943	G	T	G	0.047619	1	0.952381	2.70845e-13	UTR_3_PRIME
Chr11	349025	C	T	C	0.166667	1	0.833333	4.94878e-09	UTR_3_PRIME
Chr11	350402	C	A	C	0.105263	1	0.894737	1.15767e-11	UTR_3_PRIME
Chr11	351767	T	A	T	0.0625	1	0.9375	1.05588e-10	INTRON
Chr11	351807	G	A	G	0.111111	1	0.888889	4.56974e-11	INTRON
Chr11	351880	T	C	T	0.166667	1	0.833333	5.0293e-06	INTRON
Chr11	352012	A	G	A	0.214286	0.714286	0.5	0.00593222	SYNONYMOUS_CODING
Chr11	352262	A	C	A	0.0666667	1	0.933333	3.95122e-09	UTR_5_PRIME
Chr11	352825	G	C	G	0.0714286	1	0.928571	2.69215e-06	UPSTREAM
Chr11	352984	T	C	T	0.212121	1	0.787879	7.38409e-12	UPSTREAM
Chr11	353260	G	T	G	0.14	1	0.86	2.16333e-12	DOWNSTREAM
Chr11	353283	A	C	A	0.18	1	0.82	2.61402e-11	DOWNSTREAM
Chr11	353461	T	A	T	0.0869565	1	0.913043	7.28736e-11	DOWNSTREAM
Chr11	353724	T	C	T	0.117647	1	0.882353	4.67739e-08	DOWNSTREAM
Chr11	365893	G	T	G	0.190476	1	0.809524	2.58514e-12	DOWNSTREAM
Chr11	366862	G	A	G	0.142857	1	0.857143	2.93109e-07	DOWNSTREAM
Chr11	369176	T	C	T	0.26087	1	0.73913	3.12444e-09	SYNONYMOUS_CODING
Chr11	370209	C	T	C	0	1	1	4.5146e-17	INTRON
Chr11	370655	G	A	G	0	1	1	4.10111e-13	INTRON
Chr11	373249	A	G	A	0.102564	1	0.897436	1.30701e-13	INTRON
Chr11	373318	A	T	A	0.243243	1	0.756757	3.95394e-13	INTRON
Chr11	373466	G	A	G	0.105263	0.823529	0.718266	4.5411e-10	SYNONYMOUS_CODING
Chr11	374010	A	G	A	0.206897	1	0.793103	2.45934e-09	INTRON
Chr11	376891	T	A	T	0.104167	0.884615	0.780449	6.24359e-16	INTRON
Chr11	383421	C	A	C	0.0666667	0.85	0.783333	4.06165e-06	INTERGENIC
Chr11	387178	T	A	T	0.0645161	1	0.935484	4.02882e-11	UPSTREAM
Chr11	387202	T	C	T	0.0540541	1	0.945946	1.90867e-13	UPSTREAM
Chr11	390734	A	G	A	0.181818	0.851852	0.670034	2.88664e-07	START_GAINED
Chr11	391268	A	C	A	0.0645161	1	0.935484	3.69734e-20	UTR_5_PRIME
Chr11	392199	A	G	A	0.157895	1	0.842105	4.48284e-07	UTR_3_PRIME
Chr11	396776	A	C	A	0.206897	1	0.793103	6.9538e-15	SPLICE_SITE_REGION
Chr11	397220	T	C	T	0.147059	1	0.852941	1.85089e-11	UTR_5_PRIME
Chr11	397264	C	T	C	0.138889	1	0.861111	3.29396e-12	UTR_5_PRIME
Chr11	397717	T	C	T	0.206897	1	0.793103	1.07969e-10	START_GAINED
Chr11	400503	C	T	C	0.266667	1	0.733333	1.02318e-07	UTR_5_PRIME
Chr11	401033	G	A	G	0.04	1	0.96	1.42617e-18	SYNONYMOUS_CODING
Chr11	402182	G	A	G	0.277778	0.878788	0.60101	1.1698e-09	SYNONYMOUS_CODING
Chr11	402969	C	T	C	0.157895	1	0.842105	3.15126e-15	INTRON
Chr11	403253	C	T	C	0.125	1	0.875	1.05343e-14	NON_SYNONYMOUS_CODING
Chr11	406182	A	G	A	0.171429	1	0.828571	1.46398e-11	NON_SYNONYMOUS_CODING
Chr11	406535	C	T	C	0.125	1	0.875	3.52806e-18	SYNONYMOUS_CODING
Chr11	406967	C	T	C	0.121951	0.907407	0.785456	2.62428e-15	NON_SYNONYMOUS_CODING
Chr11	407445	G	A	G	0.178571	1	0.821429	7.41236e-16	SYNONYMOUS_CODING
Chr11	407482	C	T	C	0.185185	1	0.814815	5.69718e-15	STOP_GAINED
Chr11	409949	C	G	C	0.147059	1	0.852941	4.04707e-14	SYNONYMOUS_CODING
Chr11	411834	G	A	G	0.152174	1	0.847826	3.64511e-21	NON_SYNONYMOUS_CODING
Chr11	412119	C	T	C	0.210526	1	0.789474	4.66879e-12	INTRON
Chr11	412792	A	G	A	0.222222	0.833333	0.611111	0.000610545	INTRON
Chr11	415838	C	G	C	0.145833	1	0.854167	3.46665e-16	NON_SYNONYMOUS_CODING
Chr11	416096	A	T	A	0.0714286	1	0.928571	3.51116e-18	SYNONYMOUS_CODING
Chr11	416211	C	T	C	0.156863	0.87931	0.722448	5.87284e-15	SYNONYMOUS_CODING
Chr11	416290	A	T	A	0.148936	1	0.851064	6.67338e-24	NON_SYNONYMOUS_CODING
Chr11	417341	T	C	T	0.217391	1	0.782609	9.8723e-08	DOWNSTREAM
Chr11	417391	C	G	C	0.190476	1	0.809524	7.20559e-07	DOWNSTREAM
Chr11	417438	C	T	C	0.1875	1	0.8125	3.22419e-06	DOWNSTREAM
Chr11	418538	G	A	G	0.214286	1	0.785714	2.0899e-08	NON_SYNONYMOUS_CODING
Chr11	418768	T	A	T	0.09375	1	0.90625	6.28915e-16	SYNONYMOUS_CODING
Chr11	419567	A	T	A	0.259259	0.916667	0.657407	6.9051e-09	UTR_3_PRIME
Chr11	427710	G	T	G	0.0645161	1	0.935484	1.30596e-13	UTR_3_PRIME
Chr11	427733	C	T	C	0.0333333	1	0.966667	1.78233e-14	UTR_3_PRIME
Chr11	428210	T	A	T	0.0930233	1	0.906977	7.78832e-16	DOWNSTREAM
Chr11	428258	G	C	G	0.0263158	1	0.973684	3.80392e-18	DOWNSTREAM
Chr11	430467	A	G	A	0.1	1	0.9	5.44202e-17	UPSTREAM
Chr11	447820	C	G	C	0.35	0.875	0.525	0.00016192	UPSTREAM
Chr11	448082	T	C	T	0.222222	1	0.777778	2.41446e-08	UPSTREAM
Chr11	455683	A	G	A	0.181818	1	0.818182	1.00071e-09	UTR_3_PRIME
Chr11	456501	C	T	C	0.0625	0.846154	0.783654	5.41212e-07	INTRON
Chr11	456958	C	G	C	0.025641	0.875	0.849359	4.16996e-17	NON_SYNONYMOUS_CODING
Chr11	459837	A	G	A	0	0.833333	0.833333	2.17936e-05	INTRON
Chr11	461889	T	G	T	0.166667	1	0.833333	3.30629e-11	INTRON
Chr11	462581	A	G	A	0.181818	1	0.818182	1.42104e-08	UPSTREAM
Chr11	466594	A	G	A	0.214286	1	0.785714	2.56181e-08	DOWNSTREAM
Chr11	466779	T	C	T	0.147059	1	0.852941	1.78281e-09	DOWNSTREAM
Chr11	466971	C	T	C	0.166667	1	0.833333	6.30707e-09	DOWNSTREAM
Chr11	467121	T	C	T	0.210526	1	0.789474	8.27018e-10	DOWNSTREAM
Chr11	467409	T	C	T	0.0571429	0.9	0.842857	1.61674e-12	DOWNSTREAM
Chr11	468121	G	A	G	0.235294	0.75	0.514706	0.00291828	DOWNSTREAM
Chr11	470368	T	G	T	0.238095	1	0.761905	3.80092e-13	NON_SYNONYMOUS_CODING
Chr11	472067	A	G	A	0.0606061	0.869565	0.808959	1.31702e-13	SYNONYMOUS_CODING
Chr11	473940	C	G	C	0.137931	1	0.862069	3.70867e-11	INTRON
Chr11	475043	T	A	T	0.172414	0.857143	0.684729	3.56934e-08	INTRON
Chr11	476303	T	A	T	0.125	0.8	0.675	2.76193e-05	INTRON
Chr11	476464	G	T	G	0.0909091	1	0.909091	1.14156e-12	UTR_5_PRIME
Chr11	476555	T	C	T	0.157895	1	0.842105	5.81948e-09	UTR_5_PRIME
Chr11	476739	T	A	T	0.2	0.8	0.6	9.17677e-08	UTR_5_PRIME
Chr11	476928	G	T	G	0.0454545	1	0.954545	3.26761e-13	UTR_5_PRIME
Chr11	478909	G	A	G	0.184211	1	0.815789	1.09226e-06	UPSTREAM
Chr11	479016	G	A	G	0.047619	0.75	0.702381	5.06261e-05	UPSTREAM
Chr11	479355	T	G	T	0.151515	0.846154	0.694639	1.92131e-05	UPSTREAM
Chr11	479551	T	C	T	0.1	1	0.9	2.36613e-09	UPSTREAM
Chr11	479691	T	A	T	0.269231	1	0.730769	7.65106e-05	UPSTREAM
Chr11	480837	A	G	A	0.307692	1	0.692308	1.85391e-05	UPSTREAM
Chr11	480847	G	A	G	0.384615	1	0.615385	0.00271663	UPSTREAM
Chr11	482566	T	G	T	0.130435	1	0.869565	1.81409e-10	DOWNSTREAM
Chr11	482687	G	A	G	0.117647	1	0.882353	1.59559e-12	DOWNSTREAM
Chr11	482823	G	A	G	0.175	1	0.825	3.02037e-14	DOWNSTREAM
Chr11	482894	A	T	A	0.235294	1	0.764706	1.7953e-13	DOWNSTREAM
Chr11	483176	C	A	C	0.189189	1	0.810811	3.31343e-13	DOWNSTREAM
Chr11	484921	C	T	C	0.105263	1	0.894737	6.44839e-07	DOWNSTREAM
Chr11	484925	T	A	T	0.105263	1	0.894737	6.44839e-07	DOWNSTREAM
Chr11	485146	A	G	A	0.0588235	1	0.941176	6.12237e-16	DOWNSTREAM
Chr11	485498	G	T	G	0.125	1	0.875	1.55123e-15	DOWNSTREAM
Chr11	485813	A	G	A	0.210526	0.837209	0.626683	1.13726e-08	DOWNSTREAM
Chr11	485899	A	G	A	0.116279	0.909091	0.792812	1.16295e-14	DOWNSTREAM
Chr11	486005	A	C	A	0.22449	0.791667	0.567177	2.0609e-08	DOWNSTREAM
Chr11	488042	T	C	T	0.2	1	0.8	1.73505e-18	NON_SYNONYMOUS_CODING
Chr11	488095	T	C	T	0.177778	1	0.822222	1.90483e-21	SYNONYMOUS_CODING
Chr11	488768	C	A	C	0.0789474	1	0.921053	1.50393e-16	INTRON
Chr11	488808	T	C	T	0.0285714	1	0.971429	2.54875e-20	INTRON
Chr11	489083	C	T	C	0.2	1	0.8	4.78678e-11	INTRON
Chr11	489178	T	C	T	0.137931	1	0.862069	1.39072e-16	INTRON
Chr11	489233	A	G	A	0.0434783	0.886364	0.842885	6.11778e-12	INTRON
Chr11	489382	G	A	G	0.179487	0.815789	0.636302	1.81913e-08	INTRON
Chr11	489962	T	G	T	0.195652	0.821429	0.625776	1.43467e-07	INTRON
Chr11	490064	G	A	G	0.21875	1	0.78125	1.67857e-11	INTRON
Chr11	490391	T	A	T	0.09375	0.926829	0.833079	1.0492e-13	SYNONYMOUS_CODING
Chr11	490754	A	G	A	0.0555556	1	0.944444	2.31483e-22	SYNONYMOUS_CODING
Chr11	490876	T	G	T	0.176471	1	0.823529	6.82105e-15	NON_SYNONYMOUS_CODING
Chr11	490999	T	C	T	0.275862	0.777778	0.501916	6.34553e-05	NON_SYNONYMOUS_CODING
Chr11	491327	C	A	C	0.3125	1	0.6875	0.000722739	SYNONYMOUS_CODING
Chr11	491848	C	A	C	0.0789474	1	0.921053	1.50393e-16	INTRON
Chr11	491916	A	G	A	0.097561	1	0.902439	4.83859e-16	INTRON
Chr11	492016	G	T	G	0.173913	0.911765	0.737852	1.54729e-08	INTRON
Chr11	492062	A	C	A	0.2	0.894737	0.694737	2.57261e-08	INTRON
Chr11	492075	C	G	C	0.269231	0.866667	0.597436	8.85056e-07	INTRON
Chr11	492356	T	A	T	0.138889	1	0.861111	6.76287e-11	UPSTREAM
Chr11	492396	A	T	A	0.225806	1	0.774194	8.51521e-10	UPSTREAM
Chr11	492656	A	T	A	0.0526316	1	0.947368	4.18727e-09	UPSTREAM
Chr11	493717	A	T	A	0.0434783	0.827586	0.784108	5.94609e-09	UPSTREAM
Chr11	493769	T	A	T	0	0.851852	0.851852	5.78241e-10	UPSTREAM
Chr11	495216	T	A	T	0.153846	1	0.846154	1.46967e-09	DOWNSTREAM
Chr11	496768	T	C	T	0.12	1	0.88	1.55791e-06	DOWNSTREAM
Chr11	523394	A	G	A	0.136364	1	0.863636	2.01675e-11	UPSTREAM
Chr11	544604	A	G	A	0.114286	1	0.885714	5.97437e-18	DOWNSTREAM
Chr11	546483	C	T	C	0.35	1	0.65	9.33045e-09	DOWNSTREAM
Chr11	549670	C	A	C	0.133333	1	0.866667	4.5439e-08	DOWNSTREAM
Chr11	550161	A	G	A	0.0666667	1	0.933333	2.45616e-09	DOWNSTREAM
Chr11	556009	C	T	C	0.0588235	0.813953	0.75513	9.24166e-12	INTRON
Chr11	564487	A	C	A	0.131579	0.928571	0.796992	9.47365e-14	INTRON
Chr11	564518	C	T	C	0.138889	0.880952	0.742063	1.85862e-11	INTRON
Chr11	568416	T	A	T	0.0909091	0.842105	0.751196	1.1624e-06	UPSTREAM
Chr11	569063	G	C	G	0.216216	1	0.783784	1.20937e-10	INTRON
Chr11	574032	A	G	A	0.189189	1	0.810811	2.15317e-13	INTRON
Chr11	574198	A	G	A	0.135135	0.8125	0.677365	1.07585e-08	INTRON
Chr11	574426	A	G	A	0.12766	0.853659	0.725999	2.99613e-12	INTRON
Chr11	575015	G	C	G	0.08	1	0.92	1.60734e-13	INTRON
Chr11	575126	C	T	C	0.0606061	1	0.939394	6.12237e-16	INTRON
Chr11	575619	G	A	G	0.0333333	0.846154	0.812821	1.42424e-10	INTRON
Chr11	576146	C	T	C	0.0512821	0.863636	0.812354	9.44597e-11	UTR_3_PRIME
Chr11	576553	A	C	A	0.103448	1	0.896552	6.51542e-10	DOWNSTREAM
Chr11	576646	A	G	A	0.178571	1	0.821429	2.38734e-08	DOWNSTREAM
Chr11	577121	T	C	T	0.176471	1	0.823529	7.16363e-10	DOWNSTREAM
Chr11	577209	A	G	A	0.2	1	0.8	9.8723e-08	DOWNSTREAM
Chr11	577492	T	C	T	0.0606061	1	0.939394	1.36463e-18	DOWNSTREAM
Chr11	577706	C	T	C	0.148936	0.873016	0.72408	6.56652e-15	UTR_3_PRIME
Chr11	577825	G	A	G	0.153846	1	0.846154	1.93923e-18	UTR_3_PRIME
Chr11	583199	G	C	G	0.166667	1	0.833333	2.74511e-20	INTRON
Chr11	585383	A	G	A	0	1	1	1.94631e-12	INTRON
Chr11	586303	G	A	G	0.214286	1	0.785714	1.23526e-10	NON_SYNONYMOUS_CODING
Chr11	586739	T	C	T	0.111111	1	0.888889	5.67924e-13	DOWNSTREAM
Chr11	586987	A	C	A	0.258065	1	0.741935	4.13501e-08	DOWNSTREAM
Chr11	587540	T	C	T	0.347826	1	0.652174	9.22412e-05	DOWNSTREAM
Chr11	587851	G	A	G	0.157895	1	0.842105	1.22433e-06	DOWNSTREAM
Chr11	588805	A	G	A	0.105263	1	0.894737	2.1727e-14	DOWNSTREAM
Chr11	589139	T	C	T	0.04	1	0.96	1.64925e-10	DOWNSTREAM
Chr11	589466	G	A	G	0.0810811	1	0.918919	6.05508e-13	DOWNSTREAM
Chr11	589486	C	T	C	0.0666667	1	0.933333	2.31703e-13	DOWNSTREAM
Chr11	589586	A	G	A	0.0810811	1	0.918919	7.15779e-17	DOWNSTREAM
Chr11	590640	C	A	C	0.219512	1	0.780488	8.04457e-08	DOWNSTREAM
Chr11	593866	T	C	T	0.4	1	0.6	0.00241155	UPSTREAM
Chr11	594090	G	A	G	0.181818	1	0.818182	0.000221141	UPSTREAM
Chr11	595167	T	A	T	0.0909091	1	0.909091	5.60865e-06	UPSTREAM
Chr11	598070	A	T	A	0.097561	0.86	0.762439	5.45659e-14	INTRON
Chr11	598832	A	G	A	0.138889	1	0.861111	1.96671e-16	NON_SYNONYMOUS_CODING
Chr11	600090	A	G	A	0.163265	1	0.836735	1.29715e-19	SYNONYMOUS_CODING
Chr11	600597	A	G	A	0.047619	1	0.952381	2.59612e-24	SYNONYMOUS_CODING
Chr11	600633	A	G	A	0.0512821	1	0.948718	1.04105e-23	SYNONYMOUS_CODING
Chr11	601325	T	C	T	0.185185	1	0.814815	2.35261e-12	NON_SYNONYMOUS_CODING
Chr11	602969	C	T	C	0.162791	1	0.837209	1.95195e-14	INTRON
Chr11	603410	G	A	G	0.157895	1	0.842105	5.88896e-14	NON_SYNONYMOUS_CODING
Chr11	603569	T	G	T	0.225	1	0.775	4.91272e-16	INTRON
Chr11	604142	A	G	A	0.257143	1	0.742857	4.25904e-14	NON_SYNONYMOUS_CODING
Chr11	605316	T	C	T	0.184211	1	0.815789	3.38617e-16	UTR_3_PRIME
Chr11	605520	T	A	T	0.21875	1	0.78125	6.4032e-15	UTR_3_PRIME
Chr11	605583	G	T	G	0.185185	1	0.814815	4.50693e-14	UTR_3_PRIME
Chr11	605866	T	G	T	0.384615	1	0.615385	7.26164e-06	DOWNSTREAM
Chr11	606138	G	A	G	0.128205	1	0.871795	3.89787e-08	DOWNSTREAM
Chr11	607636	A	G	A	0.214286	0.727273	0.512987	0.0171838	UTR_5_PRIME
Chr11	607906	G	C	G	0.2	1	0.8	3.6826e-08	INTRON
Chr11	608018	T	C	T	0.15625	1	0.84375	6.20592e-11	SYNONYMOUS_CODING
Chr11	608319	T	C	T	0.102564	1	0.897436	1.92757e-16	INTRON
Chr11	609136	A	T	A	0.214286	1	0.785714	7.74072e-18	INTRON
Chr11	609215	T	A	T	0.0487805	1	0.95122	8.17876e-16	INTRON
Chr11	609687	G	A	G	0	1	1	1.54644e-06	UTR_3_PRIME
Chr11	613231	G	C	G	0.170732	1	0.829268	1.34618e-17	NON_SYNONYMOUS_CODING
Chr11	614339	G	C	G	0.181818	0.8	0.618182	5.51552e-07	INTRON
Chr11	646241	G	A	G	0.0416667	0.727273	0.685606	5.68637e-05	DOWNSTREAM
Chr11	646470	G	T	G	0.037037	1	0.962963	3.15792e-08	UPSTREAM
Chr11	646881	T	C	T	0	1	1	1.2943e-07	INTRON
Chr11	650737	G	T	G	0.05	1	0.95	1.41962e-11	UTR_3_PRIME
Chr11	673568	G	A	G	0.148936	1	0.851064	4.9613e-13	INTRON
Chr11	716619	G	T	G	0.142857	0.852941	0.710084	1.92841e-09	START_GAINED
Chr11	752472	G	A	G	0.0444444	1	0.955556	8.05553e-26	INTRON
Chr11	768426	T	A	T	0.196078	0.847826	0.651748	6.9259e-11	INTRON
Chr11	815336	C	A	C	0.0606061	1	0.939394	4.65204e-19	INTRON
Chr11	816090	T	C	T	0.125	1	0.875	1.06373e-18	SYNONYMOUS_CODING
Chr11	818375	A	T	A	0.333333	1	0.666667	6.85657e-06	INTRON
Chr11	822674	C	T	C	0.0833333	1	0.916667	1.5722e-16	INTRON
Chr11	822943	G	A	G	0.0666667	1	0.933333	2.26888e-15	INTRON
Chr11	829703	A	C	A	0.142857	1	0.857143	9.32977e-18	INTRON
Chr11	837072	T	C	T	0.157895	1	0.842105	1.31877e-20	UTR_5_PRIME
Chr11	853418	A	G	A	0.233333	1	0.766667	2.1659e-11	UTR_3_PRIME
Chr11	882098	G	A	G	0.0689655	1	0.931034	1.13745e-13	NON_SYNONYMOUS_CODING
Chr11	898151	C	G	C	0.12	0.818182	0.698182	1.47181e-06	UPSTREAM
Chr11	935937	A	G	A	0.176471	1	0.823529	4.50794e-08	UPSTREAM
Chr11	945643	T	A	T	0.0967742	1	0.903226	4.9727e-12	DOWNSTREAM
Chr11	946551	A	T	A	0.266667	0.714286	0.447619	0.0268377	UTR_3_PRIME
Chr11	947140	A	T	A	0.184211	0.868852	0.684642	1.10096e-11	SYNONYMOUS_CODING
Chr11	948916	G	A	G	0.125	0.830189	0.705189	1.08372e-10	INTRON
Chr11	952262	C	T	C	0.0344828	0.851064	0.816581	3.36338e-13	INTRON
Chr11	953458	T	C	T	0.102564	1	0.897436	2.6741e-19	INTRON
Chr11	957200	T	C	T	0	1	1	6.59698e-12	SYNONYMOUS_CODING
Chr11	957447	G	T	G	0.181818	1	0.818182	2.52646e-15	INTRON
Chr11	958957	A	G	A	0.117647	1	0.882353	1.75351e-06	INTRON
Chr11	959104	G	A	G	0.0689655	1	0.931034	4.17065e-13	INTRON
Chr11	959425	T	A	T	0.0714286	1	0.928571	6.28368e-16	INTRON
Chr11	960394	G	T	G	0.178571	0.869565	0.690994	8.25332e-07	SYNONYMOUS_CODING
Chr11	961646	T	G	T	0.0833333	1	0.916667	2.12168e-13	INTRON
Chr11	961745	C	G	C	0.285714	1	0.714286	1.06038e-07	INTRON
Chr11	962475	G	A	G	0.106383	1	0.893617	3.37463e-16	INTRON
Chr11	963547	A	G	A	0.116279	0.871795	0.755516	2.23865e-12	INTRON
Chr11	965949	G	T	G	0.16	1	0.84	4.39524e-07	UPSTREAM
Chr11	966110	C	A	C	0.0714286	1	0.928571	2.06295e-07	UPSTREAM
Chr11	966285	C	A	C	0.166667	1	0.833333	4.70035e-08	UPSTREAM
Chr11	966978	A	G	A	0.0416667	1	0.958333	1.55126e-09	UPSTREAM
Chr11	967538	G	A	G	0.148148	1	0.851852	1.68192e-10	INTRON
Chr11	971167	G	A	G	0.04	1	0.96	2.58543e-09	DOWNSTREAM
Chr11	973481	C	G	C	0.142857	1	0.857143	2.50074e-11	DOWNSTREAM
Chr11	974321	T	A	T	0.190476	1	0.809524	2.25694e-05	DOWNSTREAM
Chr11	1026476	C	G	C	0.0714286	1	0.928571	1.50865e-08	UPSTREAM
Chr11	1028474	A	G	A	0.121951	0.85	0.728049	1.66231e-11	DOWNSTREAM
Chr11	1028733	A	G	A	0.030303	1	0.969697	1.22422e-20	DOWNSTREAM
Chr11	1029038	G	A	G	0	0.828571	0.828571	4.55867e-10	UTR_3_PRIME
Chr11	1029781	A	T	A	0.222222	1	0.777778	1.6555e-10	SYNONYMOUS_CODING
Chr11	1029790	T	C	T	0.225806	1	0.774194	8.51521e-10	SYNONYMOUS_CODING
Chr11	1029979	T	C	T	0.219512	1	0.780488	4.04504e-17	SYNONYMOUS_CODING
Chr11	1038231	A	C	A	0.114286	0.867925	0.753639	1.24125e-12	INTRON
Chr11	1038269	G	A	G	0.193548	0.843137	0.649589	5.74438e-09	INTRON
Chr11	1038718	C	T	C	0.25	1	0.75	1.18948e-14	NON_SYNONYMOUS_CODING
Chr11	1039237	A	G	A	0.0571429	1	0.942857	1.64833e-16	UPSTREAM
Chr11	1039294	G	A	G	0.1	0.826087	0.726087	9.20645e-08	UPSTREAM
Chr11	1040416	C	T	C	0.277778	1	0.722222	0.000250627	UPSTREAM
Chr11	1040565	A	G	A	0.133333	1	0.866667	1.2128e-15	UPSTREAM
Chr11	1040674	T	C	T	0.131579	1	0.868421	4.66921e-15	UPSTREAM
Chr11	1040866	T	C	T	0.222222	0.846154	0.623932	0.000965052	UPSTREAM
Chr11	1040870	G	A	G	0.277778	0.846154	0.568376	0.00318873	UPSTREAM
Chr11	1042529	A	C	A	0.105263	1	0.894737	6.71478e-10	UTR_5_PRIME
Chr11	1042952	T	A	T	0.142857	0.952381	0.809524	7.90647e-15	UTR_5_PRIME
Chr11	1043121	T	C	T	0.105263	0.869565	0.764302	5.81503e-13	UTR_5_PRIME
Chr11	1044736	C	T	C	0.0857143	1	0.914286	4.97865e-19	INTRON
Chr11	1044766	G	A	G	0.0857143	1	0.914286	2.42804e-18	INTRON
Chr11	1046184	A	G	A	0.133333	1	0.866667	2.45269e-15	INTRON
Chr11	1046338	T	A	T	0.129032	1	0.870968	3.23225e-11	SPLICE_SITE_REGION
Chr11	1046603	G	A	G	0.176471	1	0.823529	1.07969e-10	NON_SYNONYMOUS_CODING
Chr11	1047572	A	C	A	0.151515	1	0.848485	8.35341e-12	DOWNSTREAM
Chr11	1047573	C	A	C	0.151515	1	0.848485	8.35341e-12	DOWNSTREAM
Chr11	1047599	A	G	A	0.111111	1	0.888889	1.82965e-14	DOWNSTREAM
Chr11	1050185	A	G	A	0.222222	0.897436	0.675214	3.83034e-08	INTRON
Chr11	1050758	G	A	G	0.153846	1	0.846154	1.74145e-14	INTRON
Chr11	1050789	T	C	T	0.192308	1	0.807692	1.70662e-13	INTRON
Chr11	1050892	A	G	A	0.157895	0.833333	0.675439	1.32007e-09	SYNONYMOUS_CODING
Chr11	1051046	C	T	C	0.151515	1	0.848485	4.76418e-16	INTRON
Chr11	1051084	G	A	G	0.142857	1	0.857143	1.46108e-17	INTRON
Chr11	1051312	C	A	C	0.103448	0.864865	0.761417	2.99806e-10	INTRON
Chr11	1051451	C	G	C	0.15	1	0.85	3.60298e-14	INTRON
Chr11	1051750	A	G	A	0.125	1	0.875	1.91541e-11	INTRON
Chr11	1051914	A	C	A	0.2	1	0.8	1.70564e-10	INTRON
Chr11	1053817	T	A	T	0.0645161	1	0.935484	6.79214e-18	INTRON
Chr11	1055502	G	C	G	0.108108	1	0.891892	8.77986e-12	DOWNSTREAM
Chr11	1056231	C	T	C	0.0571429	1	0.942857	4.57392e-13	DOWNSTREAM
Chr11	1056591	G	A	G	0.0416667	1	0.958333	2.21009e-14	DOWNSTREAM
Chr11	1058065	C	T	C	0.268293	1	0.731707	7.15319e-12	DOWNSTREAM
Chr11	1058097	C	T	C	0.25	1	0.75	3.74877e-11	DOWNSTREAM
Chr11	1058200	T	C	T	0.09375	1	0.90625	3.29927e-13	DOWNSTREAM
Chr11	1060989	A	T	A	0.461538	0.958333	0.496795	0.00110006	INTERGENIC
Chr11	1061023	C	A	C	0.333333	0.913043	0.57971	0.000292379	INTERGENIC
Chr11	1061048	A	C	A	0.3	0.888889	0.588889	0.000306298	INTERGENIC
Chr11	1061125	A	T	A	0.111111	0.8	0.688889	2.35698e-05	UPSTREAM
Chr11	1061207	T	C	T	0	0.842105	0.842105	2.32533e-09	UPSTREAM
Chr11	1061485	T	C	T	0.0833333	0.818182	0.734848	3.70183e-05	UPSTREAM
Chr11	1062822	A	C	A	0.321429	1	0.678571	4.9431e-09	UPSTREAM
Chr11	1062996	A	T	A	0.166667	1	0.833333	1.96659e-13	UPSTREAM
Chr11	1063472	A	T	A	0.142857	1	0.857143	6.91991e-16	UPSTREAM
Chr11	1063718	C	T	C	0.0285714	1	0.971429	1.63354e-14	UPSTREAM
Chr11	1063754	A	T	A	0.0555556	1	0.944444	1.18647e-13	UPSTREAM
Chr11	1064258	T	A	T	0.190476	0.861111	0.670635	3.38932e-09	UPSTREAM
Chr11	1065269	T	G	T	0.15625	1	0.84375	1.82961e-17	UPSTREAM
Chr11	1066995	A	T	A	0.12	1	0.88	6.7026e-14	INTRON
Chr11	1067123	C	G	C	0.15625	1	0.84375	2.426e-12	INTRON
Chr11	1067467	G	A	G	0.102564	1	0.897436	9.06859e-18	INTRON
Chr11	1067742	T	G	T	0.205882	0.864865	0.658983	1.68682e-08	INTRON
Chr11	1072430	C	T	C	0.166667	1	0.833333	2.19558e-16	INTRON
Chr11	1072472	A	G	A	0.266667	1	0.733333	1.60412e-12	NON_SYNONYMOUS_CODING
Chr11	1072493	T	C	T	0.21875	1	0.78125	4.29498e-14	SYNONYMOUS_CODING
Chr11	1072853	T	G	T	0.117647	1	0.882353	5.5441e-19	INTRON
Chr11	1072932	C	T	C	0.205128	0.87234	0.667212	2.50265e-10	INTRON
Chr11	1073009	T	C	T	0.121951	0.877551	0.7556	1.45313e-13	INTRON
Chr11	1073135	A	T	A	0.0882353	0.857143	0.768908	8.73853e-13	INTRON
Chr11	1073272	C	T	C	0.139535	1	0.860465	4.21355e-18	INTRON
Chr11	1073304	C	T	C	0.142857	1	0.857143	2.37091e-14	INTRON
Chr11	1073386	C	T	C	0.0666667	1	0.933333	7.41765e-17	INTRON
Chr11	1073396	T	G	T	0.0689655	1	0.931034	8.29482e-16	INTRON
Chr11	1073454	G	A	G	0.0625	1	0.9375	1.56827e-17	INTRON
Chr11	1073832	T	C	T	0.117647	1	0.882353	2.24997e-13	INTRON
Chr11	1074755	C	T	C	0.105263	1	0.894737	5.44203e-24	INTRON
Chr11	1074935	A	G	A	0.129032	0.884615	0.755583	4.3668e-12	INTRON
Chr11	1075377	G	A	G	0.147059	0.9	0.752941	1.62654e-12	SYNONYMOUS_CODING
Chr11	1075634	T	A	T	0.12	0.864407	0.744407	9.61398e-11	NON_SYNONYMOUS_CODING
Chr11	1077374	T	C	T	0.216216	1	0.783784	1.99724e-15	DOWNSTREAM
Chr11	1081174	A	G	A	0.129032	1	0.870968	9.40292e-12	DOWNSTREAM
Chr11	1082355	A	C	A	0.145833	1	0.854167	6.20363e-21	DOWNSTREAM
Chr11	1095120	T	C	T	0.194444	1	0.805556	2.50924e-15	UPSTREAM
Chr11	1098136	G	T	G	0.0625	1	0.9375	6.78538e-11	INTERGENIC
Chr11	1098621	G	A	G	0.142857	1	0.857143	9.40292e-12	INTERGENIC
Chr11	1100873	A	T	A	0.166667	1	0.833333	1.05211e-05	UPSTREAM
Chr11	1102239	A	G	A	0.166667	1	0.833333	2.18672e-13	UPSTREAM
Chr11	1104408	G	A	G	0.105263	1	0.894737	2.49143e-10	UPSTREAM
Chr11	1104538	G	C	G	0.235294	1	0.764706	1.35073e-07	UTR_5_PRIME
Chr11	1106525	T	G	T	0.181818	1	0.818182	1.48458e-14	INTRON
Chr11	1107179	T	A	T	0.0714286	1	0.928571	1.43779e-12	INTRON
Chr11	1107993	C	T	C	0.116279	1	0.883721	6.64442e-23	INTRON
Chr11	1108497	A	G	A	0.142857	1	0.857143	2.07043e-13	INTRON
Chr11	1207951	A	T	A	0.0714286	1	0.928571	1.13745e-13	UPSTREAM
Chr11	1208073	T	C	T	0.12	1	0.88	1.92195e-10	SYNONYMOUS_CODING
Chr11	1212396	A	C	A	0.166667	1	0.833333	8.35341e-12	UTR_5_PRIME
Chr11	1212659	A	G	A	0.191489	1	0.808511	2.68599e-14	NON_SYNONYMOUS_CODING
Chr11	1212955	A	G	A	0.0526316	1	0.947368	1.32699e-17	UTR_3_PRIME
Chr11	1214208	T	C	T	0.142857	1	0.857143	9.40292e-12	DOWNSTREAM
Chr11	1214409	A	C	A	0.08	1	0.92	7.28736e-11	DOWNSTREAM
Chr11	1214470	G	A	G	0.117647	1	0.882353	1.75351e-06	DOWNSTREAM
Chr11	1214473	A	G	A	0.125	1	0.875	5.98256e-06	DOWNSTREAM
Chr11	1214518	A	G	A	0.266667	1	0.733333	0.000181548	DOWNSTREAM
Chr11	1216763	G	C	G	0	1	1	9.64173e-10	DOWNSTREAM
Chr11	1220642	C	T	C	0.1	1	0.9	2.01037e-05	UPSTREAM
Chr11	1220647	T	C	T	0.1	1	0.9	2.01037e-05	UPSTREAM
Chr11	1220674	G	A	G	0.166667	1	0.833333	6.73038e-05	UPSTREAM
Chr11	1221051	T	C	T	0.0333333	1	0.966667	3.63833e-20	UPSTREAM
Chr11	1221060	T	C	T	0.0344828	1	0.965517	2.59213e-17	UPSTREAM
Chr11	1221101	A	C	A	0.0833333	1	0.916667	4.1305e-17	UPSTREAM
Chr11	1221341	A	G	A	0	1	1	2.066e-17	UPSTREAM
Chr11	1221456	G	A	G	0.0487805	1	0.95122	8.17876e-16	UPSTREAM
Chr11	1221621	C	A	C	0.142857	1	0.857143	1.16267e-08	UPSTREAM
Chr11	1221720	T	C	T	0	1	1	7.76652e-11	UPSTREAM
Chr11	1221802	T	C	T	0.047619	1	0.952381	3.66386e-08	UPSTREAM
Chr11	1223864	C	T	C	0.129032	1	0.870968	1.23048e-12	INTRON
Chr11	1223924	T	A	T	0.121951	1	0.878049	2.95775e-14	INTRON
Chr11	1224516	A	T	A	0.111111	1	0.888889	6.46419e-21	INTRON
Chr11	1225528	G	A	G	0.166667	1	0.833333	0.000103612	DOWNSTREAM
Chr11	1225826	G	A	G	0.15625	1	0.84375	2.95775e-14	UPSTREAM
Chr11	1225933	G	C	G	0.172414	1	0.827586	1.99797e-12	UPSTREAM
Chr11	1225972	T	C	T	0.0833333	1	0.916667	7.15779e-17	UPSTREAM
Chr11	1226851	G	T	G	0.0344828	1	0.965517	1.47082e-19	UTR_5_PRIME
Chr11	1227600	A	G	A	0.0357143	1	0.964286	9.52965e-19	INTRON
Chr11	1227626	C	T	C	0.0384615	1	0.961538	2.60931e-18	INTRON
Chr11	1228660	C	T	C	0.04	0.727273	0.687273	4.44004e-05	INTRON
Chr11	1229794	G	A	G	0.0952381	1	0.904762	3.35155e-09	DOWNSTREAM
Chr11	1229829	A	C	A	0.05	1	0.95	2.44257e-08	DOWNSTREAM
Chr11	1231309	C	T	C	0.2	1	0.8	4.86658e-05	UPSTREAM
Chr11	1231760	T	C	T	0.225806	0.853659	0.627852	1.268e-07	INTRON
Chr11	1231909	A	G	A	0.105263	1	0.894737	1.29951e-16	INTRON
Chr11	1232884	A	T	A	0.09375	1	0.90625	3.94383e-19	INTRON
Chr11	1233621	T	A	T	0.1	1	0.9	1.47836e-20	INTRON
Chr11	1233883	T	C	T	0.114286	1	0.885714	2.24997e-13	INTRON
Chr11	1233910	A	G	A	0.111111	1	0.888889	4.17065e-12	INTRON
Chr11	1237312	A	T	A	0.0333333	1	0.966667	3.80392e-18	START_GAINED
Chr11	1237864	C	T	C	0.222222	1	0.777778	2.19793e-10	INTRON
Chr11	1237866	C	T	C	0.230769	1	0.769231	4.55867e-10	INTRON
Chr11	1237868	C	T	C	0.24	1	0.76	9.64335e-10	INTRON
Chr11	1238125	G	C	G	0.111111	1	0.888889	5.14299e-12	INTRON
Chr11	1238204	A	G	A	0.222222	1	0.777778	2.28452e-06	INTRON
Chr11	1238211	A	G	A	0.222222	1	0.777778	7.02747e-06	INTRON
Chr11	1238660	T	A	T	0.142857	1	0.857143	1.1898e-08	INTRON
Chr11	1239036	T	C	T	0.15625	0.84375	0.6875	4.56943e-08	SPLICE_SITE_REGION
Chr11	1239355	A	G	A	0.025	0.807692	0.782692	1.45247e-11	INTRON
Chr11	1239823	C	T	C	0.102564	1	0.897436	9.06859e-18	INTRON
Chr11	1242172	C	T	C	0.190476	1	0.809524	5.1294e-06	INTRON
Chr11	1242249	C	T	C	0.26087	1	0.73913	4.59988e-09	INTRON
Chr11	1242288	C	T	C	0.142857	0.862069	0.719212	3.8226e-07	INTRON
Chr11	1242294	G	A	G	0.136364	0.870968	0.734604	9.20645e-08	INTRON
Chr11	1242702	G	T	G	0.111111	0.864865	0.753754	8.0654e-08	NON_SYNONYMOUS_CODING
Chr11	1242706	C	T	C	0.111111	0.861111	0.75	1.12901e-07	SYNONYMOUS_CODING
Chr11	1242923	G	C	G	0.0714286	1	0.928571	4.91701e-19	INTRON
Chr11	1244539	T	C	T	0.147059	0.806452	0.659393	7.90137e-08	UTR_3_PRIME
Chr11	1246219	A	G	A	0.0869565	1	0.913043	2.62345e-10	UTR_5_PRIME
Chr11	1248931	C	A	C	0.04	1	0.96	7.06819e-11	DOWNSTREAM
Chr11	1249139	G	A	G	0.1875	1	0.8125	2.31667e-11	DOWNSTREAM
Chr11	1249145	G	A	G	0.15625	1	0.84375	2.79401e-11	DOWNSTREAM
Chr11	1249149	C	T	C	0.15625	1	0.84375	2.79401e-11	DOWNSTREAM
Chr11	1249171	C	T	C	0.117647	1	0.882353	3.30516e-12	DOWNSTREAM
Chr11	1249310	A	G	A	0.0625	1	0.9375	8.38797e-15	DOWNSTREAM
Chr11	1249369	C	T	C	0.225806	0.913043	0.687237	3.86758e-07	DOWNSTREAM
Chr11	1249417	G	A	G	0.259259	1	0.740741	1.42389e-10	DOWNSTREAM
Chr11	1249419	G	A	G	0.269231	1	0.730769	4.70771e-10	DOWNSTREAM
Chr11	1249518	A	G	A	0.0666667	1	0.933333	1.13745e-13	DOWNSTREAM
Chr11	1252647	G	A	G	0.1875	1	0.8125	1.53837e-05	DOWNSTREAM
Chr11	1257223	C	T	C	0.230769	1	0.769231	2.49981e-10	UPSTREAM
Chr11	1258544	A	T	A	0.1875	1	0.8125	7.51683e-11	UPSTREAM
Chr11	1258826	T	C	T	0.269231	1	0.730769	2.7497e-06	UPSTREAM
Chr11	1260557	T	A	T	0.190476	1	0.809524	3.02963e-11	UPSTREAM
Chr11	1260563	A	G	A	0.210526	1	0.789474	3.25722e-10	UPSTREAM
Chr11	1261633	C	A	C	0.125	1	0.875	5.06416e-16	SYNONYMOUS_CODING
Chr11	1263730	G	A	G	0.172414	1	0.827586	1.00708e-09	DOWNSTREAM
Chr11	1263969	G	A	G	0.0625	1	0.9375	8.99089e-17	DOWNSTREAM
Chr11	1264401	A	G	A	0.0243902	1	0.97561	3.23435e-19	DOWNSTREAM
Chr11	1272737	T	A	T	0.25	1	0.75	5.70434e-06	UPSTREAM
Chr11	1276004	T	C	T	0.0454545	1	0.954545	1.7051e-07	UPSTREAM
Chr11	1276188	G	A	G	0.08	1	0.92	3.59517e-07	UPSTREAM
Chr11	1276433	G	A	G	0.0882353	1	0.911765	3.98075e-09	UPSTREAM
Chr11	1276470	C	G	C	0.115385	1	0.884615	6.31571e-10	UPSTREAM
Chr11	1276484	G	C	G	0.148148	1	0.851852	1.26986e-09	UPSTREAM
Chr11	1276533	A	T	A	0.125	1	0.875	1.57194e-07	UPSTREAM
Chr11	1276760	T	C	T	0.1	1	0.9	4.89482e-06	UPSTREAM
Chr11	1278432	G	A	G	0.130435	1	0.869565	3.08985e-06	INTRON
Chr11	1278477	T	A	T	0.206897	1	0.793103	1.15388e-07	INTRON
Chr11	1278498	T	C	T	0.2	1	0.8	2.44418e-07	INTRON
Chr11	1278955	C	A	C	0.111111	1	0.888889	6.91863e-12	INTRON
Chr11	1284277	C	T	C	0	1	1	6.20201e-14	INTRON
Chr11	1284571	A	C	A	0.0857143	1	0.914286	2.95481e-13	INTRON
Chr11	1284638	T	C	T	0.0689655	1	0.931034	8.50171e-13	INTRON
Chr11	1284916	C	A	C	0.111111	1	0.888889	2.42866e-11	INTRON
Chr11	1284970	G	C	G	0.16129	1	0.83871	6.8644e-12	INTRON
Chr11	1285444	C	T	C	0.181818	1	0.818182	2.59493e-09	INTRON
Chr11	1287720	G	A	G	0.0857143	1	0.914286	2.99996e-14	DOWNSTREAM
Chr11	1287980	A	G	A	0.0555556	1	0.944444	2.62255e-11	DOWNSTREAM
Chr11	1288911	G	A	G	0.148148	1	0.851852	1.27169e-10	UTR_3_PRIME
Chr11	1289586	A	C	A	0.21875	1	0.78125	1.14245e-10	NON_SYNONYMOUS_CODING
Chr11	1289630	G	C	G	0.114286	1	0.885714	7.86353e-17	NON_SYNONYMOUS_CODING
Chr11	1289804	C	T	C	0.05	1	0.95	3.04687e-10	UTR_5_PRIME
Chr11	1289863	A	G	A	0.142857	1	0.857143	7.7511e-10	UPSTREAM
Chr11	1289980	C	T	C	0.137931	1	0.862069	3.75775e-10	UPSTREAM
Chr11	1289989	T	C	T	0.142857	1	0.857143	1.26986e-09	UPSTREAM
Chr11	1293757	C	T	C	0.157895	1	0.842105	6.66333e-06	UPSTREAM
Chr11	1293776	C	G	C	0.142857	1	0.857143	8.71404e-08	UPSTREAM
Chr11	1295015	G	A	G	0.115385	1	0.884615	6.31571e-10	INTRON
Chr11	1295409	G	A	G	0.0980392	1	0.901961	1.14366e-20	INTRON
Chr11	1299119	A	C	A	0.0833333	1	0.916667	4.68852e-14	INTRON
Chr11	1299270	G	A	G	0.185185	1	0.814815	1.05924e-17	INTRON
Chr11	1300447	A	C	A	0.0833333	1	0.916667	1.978e-15	INTRON
Chr11	1301082	C	T	C	0.0857143	1	0.914286	6.31026e-14	INTRON
Chr11	1301089	T	G	T	0.0833333	1	0.916667	3.72409e-14	INTRON
Chr11	1311307	T	C	T	0.185185	1	0.814815	3.48636e-17	INTRON
Chr11	1330672	T	C	T	0.275862	1	0.724138	3.40679e-09	DOWNSTREAM
Chr11	1331991	T	G	T	0.230769	1	0.769231	3.37399e-07	NON_SYNONYMOUS_CODING
Chr11	1332824	C	G	C	0	1	1	1.54649e-12	UTR_5_PRIME
Chr11	1482363	G	C	G	0	1	1	1.76765e-09	UPSTREAM
Chr11	1483338	G	T	G	0.125	1	0.875	1.05343e-14	INTRON
Chr11	1500483	C	T	C	0.181818	1	0.818182	1.55518e-10	UPSTREAM
Chr11	1500630	A	C	A	0.111111	1	0.888889	2.18523e-17	UPSTREAM
Chr11	1546138	C	T	C	0	1	1	4.00618e-07	DOWNSTREAM
Chr11	1586152	G	A	G	0.1	1	0.9	8.62084e-08	UPSTREAM
Chr11	1595734	A	G	A	0.12	1	0.88	2.94663e-10	INTERGENIC
Chr11	1598730	A	G	A	0.5	0.946429	0.446429	2.9693e-06	UPSTREAM
Chr11	1614591	T	C	T	0.0769231	1	0.923077	4.08792e-17	UPSTREAM
Chr11	1615065	G	T	G	0.195122	1	0.804878	2.52758e-18	UPSTREAM
Chr11	1615154	A	G	A	0.1	1	0.9	8.37902e-16	UPSTREAM
Chr11	1615711	G	T	G	0.185185	1	0.814815	2.31361e-11	UPSTREAM
Chr11	1616257	G	A	G	0.117647	1	0.882353	8.97496e-10	UPSTREAM
Chr11	1616321	A	G	A	0.266667	1	0.733333	1.02318e-07	UPSTREAM
Chr11	1616612	C	T	C	0	1	1	1.92297e-07	UPSTREAM
Chr11	1629870	A	C	A	0	1	1	8.57043e-10	DOWNSTREAM
Chr11	1631171	G	A	G	0.0769231	0.83871	0.761787	4.41591e-09	DOWNSTREAM
Chr11	1631531	C	G	C	0.108108	0.857143	0.749035	7.64413e-10	DOWNSTREAM
Chr11	1631558	A	T	A	0.0540541	0.818182	0.764128	1.93853e-11	DOWNSTREAM
Chr11	1631918	T	C	T	0.166667	0.818182	0.651515	0.000231081	DOWNSTREAM
Chr11	1634196	G	T	G	0.1875	1	0.8125	1.37098e-11	DOWNSTREAM
Chr11	1634261	A	T	A	0.2	1	0.8	1.16267e-08	DOWNSTREAM
Chr11	1637913	C	T	C	0.0606061	1	0.939394	9.39672e-25	NON_SYNONYMOUS_CODING
Chr11	1639033	C	A	C	0.0869565	1	0.913043	4.21756e-16	NON_SYNONYMOUS_CODING
Chr11	1640515	T	C	T	0.103448	1	0.896552	9.22677e-14	START_GAINED
Chr11	1643506	T	G	T	0.263158	1	0.736842	9.65017e-06	UPSTREAM
Chr11	1651334	A	T	A	0.222222	1	0.777778	1.5771e-12	INTRON
Chr11	1651339	G	A	G	0.230769	1	0.769231	2.80374e-12	INTRON
Chr11	1652554	T	C	T	0.175	1	0.825	2.07154e-16	NON_SYNONYMOUS_CODING
Chr11	1652691	A	G	A	0.03125	1	0.96875	8.58599e-22	NON_SYNONYMOUS_CODING
Chr11	1652806	C	A	C	0.0833333	1	0.916667	5.46163e-16	UTR_3_PRIME
Chr11	1653110	G	A	G	0.0322581	1	0.967742	1.37508e-16	UTR_3_PRIME
Chr11	1653866	T	G	T	0.0555556	1	0.944444	8.29482e-16	DOWNSTREAM
Chr11	1654020	G	A	G	0.0357143	1	0.964286	6.74009e-12	DOWNSTREAM
Chr11	1654036	T	C	T	0	1	1	1.02433e-13	DOWNSTREAM
Chr11	1655005	C	T	C	0.0769231	0.692308	0.615385	0.000143127	UPSTREAM
Chr11	1669846	C	A	C	0	1	1	8.74075e-07	UTR_3_PRIME
Chr11	1670081	C	A	C	0.111111	1	0.888889	1.55668e-11	UTR_3_PRIME
Chr11	1671334	A	G	A	0.05	1	0.95	8.96152e-18	INTRON
Chr11	1671488	G	A	G	0.102564	1	0.897436	5.44149e-20	INTRON
Chr11	1671778	A	G	A	0.0857143	1	0.914286	4.22797e-21	SYNONYMOUS_CODING
Chr11	1672029	C	T	C	0.133333	0.866667	0.733333	1.30711e-12	INTRON
Chr11	1674414	T	C	T	0.0714286	1	0.928571	3.09306e-14	SYNONYMOUS_CODING
Chr11	1674517	C	T	C	0	1	1	4.51697e-17	INTRON
Chr11	1674905	G	A	G	0.0384615	0.823529	0.785068	1.17572e-07	INTRON
Chr11	1675394	A	G	A	0.105263	1	0.894737	5.69104e-19	INTRON
Chr11	1675728	T	C	T	0.166667	0.85	0.683333	5.12736e-05	UTR_5_PRIME
Chr11	1675823	A	C	A	0.272727	1	0.727273	7.52531e-08	UTR_5_PRIME
Chr11	1675898	G	C	G	0.333333	1	0.666667	0.000250627	UTR_5_PRIME
Chr11	1679885	T	A	T	0.030303	1	0.969697	2.08261e-19	INTRON
Chr11	1680460	T	A	T	0.216216	1	0.783784	2.56811e-09	INTRON
Chr11	1683116	G	A	G	0.175	1	0.825	9.72413e-11	DOWNSTREAM
Chr11	1683502	C	T	C	0.133333	1	0.866667	1.10522e-10	DOWNSTREAM
Chr11	1683901	T	C	T	0.225806	1	0.774194	6.97934e-14	DOWNSTREAM
Chr11	1684364	T	G	T	0.2	1	0.8	1.35374e-17	DOWNSTREAM
Chr11	1685151	T	G	T	0.178571	1	0.821429	4.20263e-12	UTR_3_PRIME
Chr11	1685159	G	T	G	0.172414	1	0.827586	1.99797e-12	UTR_3_PRIME
Chr11	1685641	G	A	G	0.102564	1	0.897436	7.26305e-21	INTRON
Chr11	1685689	T	G	T	0.135135	1	0.864865	9.45043e-17	INTRON
Chr11	1685867	T	C	T	0	1	1	2.16161e-23	INTRON
Chr11	1686090	C	T	C	0.166667	1	0.833333	1.55365e-16	INTRON
Chr11	1686176	C	T	C	0.125	1	0.875	4.35319e-19	INTRON
Chr11	1687669	C	T	C	0.172414	1	0.827586	1.50506e-08	INTRON
Chr11	1688204	T	C	T	0.105263	1	0.894737	1.67609e-20	NON_SYNONYMOUS_CODING
Chr11	1688879	T	A	T	0.0263158	1	0.973684	2.57792e-16	INTRON
Chr11	1689201	G	A	G	0.2	1	0.8	1.82705e-08	SYNONYMOUS_CODING
Chr11	1690971	A	C	A	0.1875	1	0.8125	3.22419e-06	DOWNSTREAM
Chr11	1690978	C	T	C	0.176471	1	0.823529	1.47422e-06	DOWNSTREAM
Chr11	1690980	T	C	T	0.166667	1	0.833333	1.04806e-06	DOWNSTREAM
Chr11	1691012	C	G	C	0.157895	1	0.842105	1.42786e-05	DOWNSTREAM
Chr11	1691249	T	A	T	0.047619	0.866667	0.819048	2.52433e-09	DOWNSTREAM
Chr11	1691253	T	C	T	0.0434783	0.870968	0.827489	4.78373e-10	DOWNSTREAM
Chr11	1691562	C	T	C	0	1	1	3.65155e-14	DOWNSTREAM
Chr11	1692721	T	C	T	0.142857	1	0.857143	3.75775e-10	SPLICE_SITE_REGION
Chr11	1692815	A	G	A	0.125	1	0.875	1.96493e-08	SPLICE_SITE_REGION
Chr11	1693297	T	A	T	0.102564	1	0.897436	1.58433e-12	INTRON
Chr11	1693931	C	T	C	0.277778	1	0.722222	7.27042e-14	INTRON
Chr11	1695916	C	A	C	0.189189	1	0.810811	4.6337e-16	UPSTREAM
Chr11	1696003	G	A	G	0.125	1	0.875	5.40229e-12	UPSTREAM
Chr11	1696053	A	T	A	0.0952381	1	0.904762	4.58011e-13	UPSTREAM
Chr11	1696218	T	C	T	0.125	1	0.875	3.97816e-11	UPSTREAM
Chr11	1696383	C	G	C	0.0645161	1	0.935484	1.31776e-12	UPSTREAM
Chr11	1696659	A	G	A	0.107143	1	0.892857	6.91863e-12	UPSTREAM
Chr11	1696774	G	A	G	0.0526316	1	0.947368	4.45257e-13	UPSTREAM
Chr11	1697463	T	A	T	0.0909091	1	0.909091	1.83341e-12	NON_SYNONYMOUS_CODING
Chr11	1699013	G	A	G	0.151515	1	0.848485	1.85089e-11	INTRON
Chr11	1701767	C	T	C	0.230769	1	0.769231	1.81484e-10	SPLICE_SITE_REGION
Chr11	1702304	G	A	G	0.235294	1	0.764706	5.31039e-11	SYNONYMOUS_CODING
Chr11	1702467	A	G	A	0.0277778	1	0.972222	1.19637e-17	INTRON
Chr11	1702973	T	A	T	0.105263	1	0.894737	6.53244e-21	INTRON
Chr11	1703650	T	C	T	0.0697674	1	0.930233	2.13766e-23	INTRON
Chr11	1704559	A	G	A	0.0606061	1	0.939394	4.61338e-15	INTRON
Chr11	1705478	T	A	T	0.105263	1	0.894737	1.66766e-21	INTRON
Chr11	1705919	G	T	G	0.0967742	1	0.903226	3.29927e-13	INTRON
Chr11	1705920	A	T	A	0.09375	1	0.90625	3.29927e-13	INTRON
Chr11	1705942	C	T	C	0.103448	1	0.896552	1.23828e-12	INTRON
Chr11	1708541	A	G	A	0.0967742	1	0.903226	1.31679e-15	INTRON
Chr11	1708652	G	A	G	0.0909091	1	0.909091	5.46163e-16	INTRON
Chr11	1709532	G	A	G	0.102564	1	0.897436	6.13192e-15	INTRON
Chr11	1709682	A	G	A	0.0909091	0.872727	0.781818	1.29212e-13	INTRON
Chr11	1709962	A	G	A	0.0285714	1	0.971429	4.71519e-20	INTRON
Chr11	1710299	T	C	T	0.0769231	1	0.923077	2.01565e-11	INTRON
Chr11	1710576	G	A	G	0.142857	1	0.857143	2.18621e-09	INTRON
Chr11	1711102	G	C	G	0.148148	1	0.851852	2.94076e-13	INTRON
Chr11	1711525	G	A	G	0	1	1	1.32938e-16	INTRON
Chr11	1712314	G	A	G	0.108108	1	0.891892	3.44478e-13	INTRON
Chr11	1712656	A	G	A	0.0952381	1	0.904762	9.4007e-10	INTRON
Chr11	1717242	T	C	T	0.0666667	1	0.933333	6.46359e-10	UPSTREAM
Chr11	1717253	G	T	G	0.0625	1	0.9375	2.52238e-10	UPSTREAM
Chr11	1720815	C	T	C	0.153846	1	0.846154	2.01911e-05	UPSTREAM
Chr11	1723113	A	G	A	0	1	1	2.66385e-17	INTRON
Chr11	1723323	A	G	A	0.111111	1	0.888889	6.8795e-09	INTRON
Chr11	1723839	A	G	A	0	1	1	1.44019e-13	INTRON
Chr11	1723881	T	A	T	0	1	1	1.44019e-13	INTRON
Chr11	1724443	G	T	G	0.258065	1	0.741935	9.56304e-13	INTRON
Chr11	1725215	G	C	G	0.075	1	0.925	9.85767e-17	UTR_3_PRIME
Chr11	1725285	T	G	T	0.105263	1	0.894737	1.19992e-19	UTR_3_PRIME
Chr11	1725567	A	G	A	0.107143	1	0.892857	1.96175e-12	DOWNSTREAM
Chr11	1726956	C	T	C	0.0689655	1	0.931034	1.65661e-16	INTRON
Chr11	1738654	A	T	A	0.170732	1	0.829268	7.71983e-21	INTRON
Chr11	1738817	T	A	T	0.0526316	1	0.947368	1.37992e-24	INTRON
Chr11	1739965	T	C	T	0.241379	1	0.758621	2.63288e-08	START_GAINED
Chr11	1742317	T	A	T	0.15	1	0.85	2.36895e-12	NON_SYNONYMOUS_CODING
Chr11	1743258	T	G	T	0.030303	1	0.969697	6.81781e-16	INTRON
Chr11	1743598	A	C	A	0.0526316	0.885714	0.833083	5.95308e-14	INTRON
Chr11	1743932	C	A	C	0.0769231	1	0.923077	3.34031e-16	START_GAINED
Chr11	1746036	A	C	A	0.0333333	1	0.966667	1.99553e-15	INTRON
Chr11	1827700	G	G	T	0.181818	1	0.818182	2.2473e-07	UTR_3_PRIME
Chr11	1835817	G	G	A	0.138889	0.949153	0.810264	1.79258e-16	INTRON
Chr11	1869636	G	G	T	0	0.966667	0.966667	2.6721e-22	SYNONYMOUS_CODING
Chr11	1888392	T	A	T	0	1	1	1.59104e-11	UPSTREAM
Chr11	1897600	C	C	A	0.3	1	0.7	3.58375e-09	DOWNSTREAM
Chr11	1898069	A	A	G	0.225806	1	0.774194	1.50008e-13	DOWNSTREAM
Chr11	1903897	T	T	A	0	1	1	4.65676e-08	UPSTREAM
Chr11	1905697	T	T	A	0.0666667	1	0.933333	7.4782e-07	UPSTREAM
Chr11	1906267	C	C	G	0.171429	1	0.828571	8.39679e-17	UPSTREAM
Chr11	1906490	G	G	C	0.117647	1	0.882353	7.28167e-14	UPSTREAM
Chr11	1910144	C	C	T	0.275	1	0.725	8.86006e-13	INTRON
Chr11	1911806	C	C	T	0.105263	1	0.894737	9.71877e-14	SYNONYMOUS_CODING
Chr11	1913909	C	C	T	0.177778	1	0.822222	4.2979e-17	SYNONYMOUS_CODING
Chr11	1914473	A	A	G	0.12766	1	0.87234	1.96853e-15	INTRON
Chr11	1915040	G	G	T	0.162791	1	0.837209	1.93146e-14	INTRON
Chr11	1915897	G	G	T	0	1	1	5.45073e-24	SPLICE_SITE_REGION
Chr11	1918533	A	A	G	0.136364	1	0.863636	5.98527e-16	INTRON
Chr11	1919394	C	C	T	0	1	1	1.58845e-27	INTRON
Chr11	1920060	G	G	C	0.137931	1	0.862069	3.4206e-09	INTRON
Chr11	1921266	T	T	C	0	1	1	2.04306e-18	INTRON
Chr11	1921686	C	C	T	0	1	1	2.66385e-17	INTRON
Chr11	1921854	C	C	T	0.186047	1	0.813953	5.73395e-17	INTRON
Chr11	1925686	G	G	A	0	1	1	2.9531e-29	INTRON
Chr11	1926460	G	G	A	0	1	1	6.04491e-19	NON_SYNONYMOUS_CODING
Chr11	1926692	T	T	A	0	1	1	2.52168e-21	SYNONYMOUS_CODING
Chr11	1934357	C	C	T	0.222222	1	0.777778	1.38817e-10	UPSTREAM
Chr11	1934496	A	A	T	0	1	1	1.31664e-18	UPSTREAM
Chr11	1940922	A	A	T	0.212121	1	0.787879	3.77332e-15	INTRON
Chr11	1941320	C	C	T	0.16129	1	0.83871	6.28522e-14	NON_SYNONYMOUS_CODING
Chr11	1945076	A	A	G	0	1	1	7.42519e-16	DOWNSTREAM
Chr11	1946847	G	G	T	0	1	1	1.22129e-09	DOWNSTREAM
Chr11	1946867	A	A	G	0	1	1	7.18403e-10	DOWNSTREAM
Chr11	1947032	A	A	C	0.103448	1	0.896552	3.0062e-11	UTR_3_PRIME
Chr11	1947573	C	C	G	0.225806	1	0.774194	6.61744e-12	INTRON
Chr11	1948031	C	C	G	0.30303	1	0.69697	8.86133e-09	INTRON
Chr11	1948556	G	G	T	0	1	1	8.73747e-18	INTRON
Chr11	1948854	A	A	G	0.195122	1	0.804878	1.55763e-14	INTRON
Chr11	1949257	A	A	T	0.166667	1	0.833333	4.49564e-08	INTRON
Chr11	1949335	A	A	T	0	1	1	5.08148e-15	INTRON
Chr11	1949390	T	T	A	0.190476	1	0.809524	1.42104e-08	INTRON
Chr11	1950470	C	C	A	0	1	1	1.95412e-12	INTRON
Chr11	1956215	G	G	A	0.193548	1	0.806452	7.14299e-06	UPSTREAM
Chr11	1962717	G	C	G	0.0277778	1	0.972222	5.72057e-17	DOWNSTREAM
Chr11	1995342	G	A	G	0.119048	0.870968	0.75192	5.6606e-11	DOWNSTREAM
Chr11	2009348	C	T	C	0.102041	1	0.897959	2.52388e-14	DOWNSTREAM
Chr11	2011216	A	G	A	0.121951	1	0.878049	2.0515e-19	NON_SYNONYMOUS_CODING
Chr11	2014836	G	C	G	0.1875	1	0.8125	1.41402e-17	NON_SYNONYMOUS_CODING
Chr11	2024030	C	C	G	0.206897	0.886792	0.679896	8.94764e-10	NON_SYNONYMOUS_CODING
Chr11	2024799	C	C	T	0.133333	0.942857	0.809524	1.17904e-11	NON_SYNONYMOUS_CODING
Chr11	2025340	C	C	G	0.125	0.925	0.8	2.84179e-12	NON_SYNONYMOUS_CODING
Chr11	2035003	A	A	T	0.153846	0.857143	0.703297	2.22296e-05	INTRON
Chr11	2035008	A	A	T	0.142857	0.875	0.732143	2.4378e-06	INTRON
Chr11	2036614	C	C	G	0.133333	0.926829	0.793496	4.31607e-12	NON_SYNONYMOUS_CODING
Chr11	2036674	C	C	T	0.0434783	0.945946	0.902468	4.25908e-13	UTR_5_PRIME
Chr11	2041437	A	A	C	0.137931	0.956522	0.818591	2.21781e-09	NON_SYNONYMOUS_CODING
Chr11	2041511	T	T	C	0.194444	0.931034	0.73659	1.42689e-09	INTRON
Chr11	2041832	T	T	A	0.15	0.945946	0.795946	2.7766e-13	INTRON
Chr11	2041857	C	C	T	0.171429	0.942857	0.771429	2.73661e-11	INTRON
Chr11	2042089	T	T	A	0.25	0.966667	0.716667	2.84911e-10	INTRON
Chr11	2043243	T	T	G	0	0.868421	0.868421	1.51363e-15	SYNONYMOUS_CODING
Chr11	2047017	A	A	C	0	1	1	7.66995e-08	DOWNSTREAM
Chr11	2047065	G	G	A	0.181818	1	0.818182	2.69215e-05	DOWNSTREAM
Chr11	2047801	A	A	G	0.125	0.94	0.815	1.90748e-14	UPSTREAM
Chr11	2048114	G	G	A	0	0.96	0.96	6.68939e-23	UPSTREAM
Chr11	2048288	C	C	T	0	0.903226	0.903226	1.5572e-13	UPSTREAM
Chr11	2048795	A	A	G	0	0.933333	0.933333	3.18177e-08	UPSTREAM
Chr11	2049561	C	C	A	0.136364	0.95	0.813636	6.57397e-11	NON_SYNONYMOUS_CODING
Chr11	2050031	T	T	A	0	0.914894	0.914894	4.96268e-17	INTRON
Chr11	2050461	C	C	T	0	1	1	9.25555e-15	INTRON
Chr11	2050683	G	G	T	0.227273	0.928571	0.701299	4.32956e-09	INTRON
Chr11	2050786	T	T	G	0.153846	0.9375	0.783654	1.56269e-14	INTRON
Chr11	2051394	C	C	T	0.170732	0.915254	0.744523	1.27164e-14	INTRON
Chr11	2051808	T	T	A	0	0.862069	0.862069	1.07594e-11	DOWNSTREAM
Chr11	2051809	A	A	C	0	0.857143	0.857143	1.4829e-11	DOWNSTREAM
Chr11	2053633	G	G	A	0.25	1	0.75	2.44418e-07	DOWNSTREAM
Chr11	2053988	C	C	T	0.125	0.952381	0.827381	2.7053e-15	DOWNSTREAM
Chr11	2054112	G	G	A	0.194444	0.916667	0.722222	2.6961e-08	DOWNSTREAM
Chr11	2054268	T	T	G	0.179487	0.928571	0.749084	4.45636e-10	DOWNSTREAM
Chr11	2054299	T	T	C	0.222222	0.875	0.652778	4.77021e-08	DOWNSTREAM
Chr11	2054372	T	T	G	0.166667	0.877551	0.710884	2.33442e-10	DOWNSTREAM
Chr11	2054535	T	T	G	0.111111	0.926829	0.815718	6.38297e-14	DOWNSTREAM
Chr11	2054710	A	A	C	0.242424	0.914894	0.672469	4.88059e-10	DOWNSTREAM
Chr11	2056359	T	T	C	0	0.95	0.95	1.13169e-09	UPSTREAM
Chr11	2056858	A	A	T	0.277778	0.904762	0.626984	7.63149e-05	UPSTREAM
Chr11	2059802	T	T	C	0.2	0.923077	0.723077	2.44375e-05	UPSTREAM
Chr11	2061326	A	A	G	0.157895	0.890909	0.733014	8.61375e-13	SPLICE_SITE_REGION
Chr11	2065253	C	C	T	0	0.956522	0.956522	3.26712e-22	INTRON
Chr11	2066024	T	T	A	0	0.866667	0.866667	5.95911e-09	INTRON
Chr11	2067686	A	A	G	0	1	1	5.94109e-16	INTRON
Chr11	2068968	T	T	C	0.25	0.92	0.67	9.60299e-11	INTRON
Chr11	2069226	C	C	A	0.166667	0.956522	0.789855	4.2166e-16	INTRON
Chr11	2070286	T	T	C	0.1875	0.846154	0.658654	0.000678918	DOWNSTREAM
Chr11	2071228	A	A	G	0	1	1	3.32834e-08	DOWNSTREAM
Chr11	2071388	T	T	C	0.230769	0.8	0.569231	0.00545026	DOWNSTREAM
Chr11	2074836	A	A	G	0.166667	1	0.833333	2.25465e-10	UTR_3_PRIME
Chr11	2080608	C	C	A	0	1	1	5.16698e-09	UPSTREAM
Chr11	2085428	C	C	T	0.238095	0.9	0.661905	3.07837e-07	UPSTREAM
Chr11	2085478	T	T	C	0.178571	0.906977	0.728405	4.21496e-10	UPSTREAM
Chr11	2085593	T	T	C	0.136364	0.971429	0.835065	4.47264e-11	UPSTREAM
Chr11	2085625	C	C	T	0.0869565	0.941176	0.85422	2.68775e-11	UPSTREAM
Chr11	2085871	T	T	C	0.153846	0.904762	0.750916	9.49678e-15	UPSTREAM
Chr11	2085991	T	T	C	0.09375	0.927273	0.833523	1.62117e-15	UPSTREAM
Chr11	2085995	A	A	T	0.103448	0.923077	0.819629	7.0848e-14	UPSTREAM
Chr11	2086010	G	G	A	0.107143	0.946429	0.839286	5.97785e-15	UPSTREAM
Chr11	2086017	C	C	T	0.08	0.946429	0.866429	7.37922e-15	UPSTREAM
Chr11	2086040	C	C	T	0	0.94	0.94	3.68074e-18	UPSTREAM
Chr11	2086318	A	A	G	0	0.9375	0.9375	8.38797e-15	UPSTREAM
Chr11	2086358	G	G	A	0	0.96875	0.96875	4.99494e-18	UPSTREAM
Chr11	2086365	C	C	T	0	0.96875	0.96875	1.37508e-16	UPSTREAM
Chr11	2086439	G	G	A	0	0.967742	0.967742	1.03021e-17	UPSTREAM
Chr11	2086469	A	A	C	0	0.967742	0.967742	3.60139e-17	UPSTREAM
Chr11	2086471	G	G	C	0	0.96875	0.96875	3.60139e-17	UPSTREAM
Chr11	2086472	A	A	G	0	0.96875	0.96875	3.60139e-17	UPSTREAM
Chr11	2086964	T	T	A	0	0.96875	0.96875	2.79599e-16	UPSTREAM
Chr11	2091363	T	T	C	0.111111	0.961538	0.850427	9.42567e-11	NON_SYNONYMOUS_CODING
Chr11	2091473	C	C	A	0	0.945946	0.945946	5.46791e-15	NON_SYNONYMOUS_CODING
Chr11	2091491	G	G	A	0	0.947368	0.947368	7.99156e-15	NON_SYNONYMOUS_CODING
Chr11	2091515	T	T	C	0	0.969697	0.969697	4.22799e-14	NON_SYNONYMOUS_CODING
Chr11	2092100	C	C	T	0.125	1	0.875	5.98256e-06	DOWNSTREAM
Chr11	2092117	A	A	T	0.133333	1	0.866667	2.83103e-06	DOWNSTREAM
Chr11	2092134	T	T	C	0.25	1	0.75	1.6121e-05	DOWNSTREAM
Chr11	2092137	C	C	T	0.235294	1	0.764706	5.1294e-06	DOWNSTREAM
Chr11	2092146	G	G	A	0.222222	0.941176	0.718954	2.00779e-05	DOWNSTREAM
Chr11	2092151	T	T	G	0.222222	0.9375	0.715278	2.79919e-05	DOWNSTREAM
Chr11	2092307	G	G	T	0	0.914286	0.914286	1.3522e-13	DOWNSTREAM
Chr11	2092578	A	A	G	0.179487	0.964286	0.784799	3.69632e-11	DOWNSTREAM
Chr11	2092630	G	G	T	0.210526	0.941176	0.73065	1.06048e-10	DOWNSTREAM
Chr11	2092653	A	A	C	0.151515	0.933333	0.781818	1.47374e-10	DOWNSTREAM
Chr11	2092781	A	A	C	0.111111	0.878788	0.767677	1.46319e-09	DOWNSTREAM
Chr11	2092962	G	G	A	0	0.947368	0.947368	4.22248e-14	DOWNSTREAM
Chr11	2093228	A	A	G	0.193548	1	0.806452	9.98987e-12	DOWNSTREAM
Chr11	2093393	A	A	G	0	0.891892	0.891892	1.82965e-14	DOWNSTREAM
Chr11	2093505	T	T	C	0.121212	0.952381	0.831169	3.12443e-14	DOWNSTREAM
Chr11	2093629	A	A	G	0.166667	0.967742	0.801075	7.81225e-12	DOWNSTREAM
Chr11	2093650	A	A	C	0.2	0.939394	0.739394	2.09612e-10	DOWNSTREAM
Chr11	2093844	T	T	G	0.15625	0.804348	0.648098	1.15957e-08	DOWNSTREAM
Chr11	2094039	G	G	A	0.137931	0.948718	0.810787	2.60595e-12	DOWNSTREAM
Chr11	2094292	G	G	A	0	0.863636	0.863636	2.04829e-15	DOWNSTREAM
Chr11	2094493	C	C	G	0.142857	0.957447	0.81459	5.94949e-15	DOWNSTREAM
Chr11	2094552	T	T	G	0.205882	0.977273	0.77139	1.94926e-13	DOWNSTREAM
Chr11	2094553	A	A	C	0.205882	0.977273	0.77139	1.94926e-13	DOWNSTREAM
Chr11	2094629	A	A	G	0.2	0.938776	0.738776	1.09057e-11	DOWNSTREAM
Chr11	2094690	T	T	G	0	0.967742	0.967742	7.55345e-28	DOWNSTREAM
Chr11	2094704	T	T	C	0	0.95082	0.95082	4.8139e-29	DOWNSTREAM
Chr11	2094747	C	C	T	0.0961538	0.933333	0.837179	5.14946e-21	DOWNSTREAM
Chr11	2094855	A	A	G	0.146341	0.944444	0.798103	2.31061e-16	DOWNSTREAM
Chr11	2543928	G	C	G	0.0769231	0.714286	0.637363	0.000365213	NON_SYNONYMOUS_CODING
Chr11	2563323	T	G	T	0.05	1	0.95	5.75749e-08	UTR_5_PRIME
Chr11	2577351	C	T	C	0.115385	0.810811	0.695426	3.31668e-08	INTRON
Chr11	2587088	T	C	T	0.25	0.6875	0.4375	0.0171755	UPSTREAM
Chr11	2587090	T	A	T	0.238095	0.705882	0.467787	0.00791836	UPSTREAM
Chr11	2587093	A	G	A	0.238095	0.666667	0.428571	0.010522	UPSTREAM
Chr11	2587445	A	G	A	0.136364	0.5	0.363636	0.0721642	UPSTREAM
Chr11	2630521	T	T	G	0.181818	0.918919	0.737101	1.11508e-08	NON_SYNONYMOUS_CODING
Chr11	2632384	T	T	G	0.352941	0.818182	0.465241	0.0237605	DOWNSTREAM
Chr11	2633571	G	G	A	0	0.714286	0.714286	4.03425e-07	UPSTREAM
Chr11	2633607	T	T	G	0	0.75	0.75	6.88813e-09	UPSTREAM
Chr11	2633633	C	C	G	0	0.714286	0.714286	1.70177e-08	UPSTREAM
Chr11	2633680	T	T	C	0	0.647059	0.647059	1.6137e-06	UPSTREAM
Chr11	2633805	T	T	C	0	0.733333	0.733333	2.37309e-07	UPSTREAM
Chr11	2633828	A	A	G	0	0.75	0.75	1.97261e-08	UPSTREAM
Chr11	2633878	A	A	G	0.193548	0.789474	0.595925	6.94674e-05	UPSTREAM
Chr11	2634065	A	A	G	0	0.777778	0.777778	4.9975e-05	UPSTREAM
Chr11	2634811	T	T	A	0	0.787879	0.787879	1.12229e-10	UPSTREAM
Chr11	2634920	G	G	C	0.117647	0.756098	0.638451	2.9112e-08	UPSTREAM
Chr11	2634942	T	T	C	0.162162	0.769231	0.607069	8.94179e-08	UPSTREAM
Chr11	2634990	G	G	A	0.230769	0.813953	0.583184	1.54216e-07	UPSTREAM
Chr11	2635466	A	A	T	0	0.865385	0.865385	2.57706e-18	UPSTREAM
Chr11	2635971	G	G	A	0.1875	0.814815	0.627315	8.5556e-05	INTRON
Chr11	2637712	G	G	A	0	0.862745	0.862745	2.57706e-18	NON_SYNONYMOUS_CODING
Chr11	2637878	G	G	C	0	0.795918	0.795918	1.82028e-15	NON_SYNONYMOUS_CODING
Chr11	2637941	T	T	A	0	0.854167	0.854167	6.31099e-15	NON_SYNONYMOUS_CODING
Chr11	2637991	A	A	T	0	0.830189	0.830189	6.12306e-14	NON_SYNONYMOUS_CODING
Chr11	2638141	A	A	G	0	0.849057	0.849057	1.14148e-18	NON_SYNONYMOUS_CODING
Chr11	2638352	G	G	T	0.166667	0.75	0.583333	7.88677e-08	NON_SYNONYMOUS_CODING
Chr11	2638827	T	T	C	0	0.787234	0.787234	3.81502e-14	SYNONYMOUS_CODING
Chr11	2639572	A	A	G	0.142857	0.76087	0.618012	2.79407e-08	SYNONYMOUS_CODING
Chr11	2639981	A	A	G	0.125	0.723404	0.598404	1.76549e-07	NON_SYNONYMOUS_CODING
Chr11	2640164	T	T	A	0	0.941176	0.941176	1.54268e-08	DOWNSTREAM
Chr11	2640208	G	G	C	0	0.764706	0.764706	5.1294e-06	DOWNSTREAM
Chr11	2640481	G	G	A	0	0.7	0.7	0.000489482	DOWNSTREAM
Chr11	2641052	G	G	T	0	0.75	0.75	2.1967e-05	DOWNSTREAM
Chr11	2642610	C	C	T	0.128205	0.916667	0.788462	5.79236e-16	NON_SYNONYMOUS_CODING
Chr11	2642611	A	A	G	0.128205	0.931034	0.802829	1.86122e-16	SYNONYMOUS_CODING
Chr11	2642785	A	A	T	0.234043	0.74	0.505957	7.21122e-07	SYNONYMOUS_CODING
Chr11	2643183	C	C	T	0.155556	0.811321	0.655765	6.27765e-11	NON_SYNONYMOUS_CODING
Chr11	2643691	T	T	C	0	0.789474	0.789474	3.99909e-17	NON_SYNONYMOUS_CODING
Chr11	2644901	A	A	G	0.2	0.9375	0.7375	1.06048e-10	UPSTREAM
Chr11	2647777	A	A	G	0.230769	0.692308	0.461538	0.00545362	DOWNSTREAM
Chr11	2647900	T	T	C	0.2	0.785714	0.585714	0.000508848	UTR_3_PRIME
Chr11	2648053	C	C	T	0.0967742	0.882353	0.785579	6.45511e-11	INTRON
Chr11	2648132	A	A	T	0.2	0.944444	0.744444	3.17666e-06	INTRON
Chr11	2648508	G	G	A	0	0.913043	0.913043	1.13381e-11	SYNONYMOUS_CODING
Chr11	2649097	T	T	C	0	0.902439	0.902439	3.49962e-20	INTRON
Chr11	2649422	T	T	C	0.142857	0.805556	0.662698	1.64639e-08	INTRON
Chr11	2650019	C	C	T	0.170732	0.863636	0.692905	6.30732e-11	INTRON
Chr11	2650021	C	C	T	0.170732	0.888889	0.718157	8.22501e-12	INTRON
Chr11	2650302	T	T	C	0.137931	0.612903	0.474972	0.000186316	INTRON
Chr11	2650624	G	G	A	0.212121	0.880952	0.668831	3.63883e-09	INTRON
Chr11	2650790	C	C	A	0	0.85	0.85	2.68588e-10	INTRON
Chr11	2651055	C	C	T	0.142857	0.95	0.807143	1.25969e-07	INTRON
Chr11	2652630	C	C	T	0.157895	0.825	0.667105	1.29912e-06	INTRON
Chr11	2652814	G	G	A	0.0930233	0.833333	0.74031	5.77655e-14	INTRON
Chr11	2652924	T	T	C	0.15625	0.925926	0.769676	2.7831e-13	INTRON
Chr11	2653145	A	A	C	0	0.722222	0.722222	2.46609e-12	INTRON
Chr11	2654025	C	C	T	0	0.8	0.8	3.22305e-09	INTRON
Chr11	2654601	C	C	T	0.194444	0.931034	0.73659	1.42689e-09	INTRON
Chr11	2654938	G	G	A	0.181818	0.925	0.743182	4.29381e-11	SYNONYMOUS_CODING
Chr11	2655975	T	T	A	0.166667	0.807692	0.641026	1.91401e-07	SPLICE_SITE_REGION
Chr11	2656188	C	C	T	0	0.807692	0.807692	1.26417e-10	INTRON
Chr11	2656330	G	G	T	0.181818	0.769231	0.587413	0.00109269	INTRON
Chr11	2656439	G	G	A	0.133333	0.807692	0.674359	4.55966e-07	INTRON
Chr11	2656591	C	C	T	0.125	0.764706	0.639706	1.36978e-05	INTRON
Chr11	2656614	A	A	T	0.111111	0.692308	0.581197	0.000392686	INTRON
Chr11	2656758	G	G	A	0	0.666667	0.666667	0.0001999	INTRON
Chr11	2656792	T	T	C	0	0.791667	0.791667	3.39177e-07	INTRON
Chr11	2656826	A	A	G	0	0.807692	0.807692	1.26417e-10	INTRON
Chr11	2657242	T	T	A	0	0.807692	0.807692	3.57248e-12	SYNONYMOUS_CODING
Chr11	2657442	C	C	T	0.222222	0.894737	0.672515	1.92358e-06	INTRON
Chr11	2657444	C	C	T	0.216216	0.9	0.683784	6.87245e-07	INTRON
Chr11	2657853	C	C	G	0.157895	0.815789	0.657895	1.07994e-08	INTRON
Chr11	2658269	A	A	G	0	0.810811	0.810811	1.05972e-12	INTRON
Chr11	2658778	C	C	T	0.210526	0.717949	0.507422	1.04882e-05	INTRON
Chr11	2660217	A	A	C	0.307692	0.92	0.612308	8.33484e-06	INTRON
Chr11	2660433	A	A	C	0.166667	0.785714	0.619048	5.47212e-05	UTR_5_PRIME
Chr11	2660660	A	A	T	0.227273	1	0.772727	3.12253e-06	UPSTREAM
Chr11	2660687	C	C	G	0.3	1	0.7	0.000150462	UPSTREAM
Chr11	2663135	A	A	G	0.222222	0.882353	0.660131	0.000132192	UPSTREAM
Chr11	2665631	T	T	A	0.230769	0.909091	0.678322	0.00134928	INTERGENIC
Chr11	2667120	A	A	G	0.0666667	0.818182	0.751515	0.000157387	INTERGENIC
Chr11	2667126	T	T	C	0.0666667	0.9	0.833333	4.61949e-05	INTERGENIC
Chr11	2667134	G	G	A	0.0625	1	0.9375	2.07089e-06	INTERGENIC
Chr11	2667145	A	A	G	0.0526316	1	0.947368	2.1967e-07	INTERGENIC
Chr11	2667154	A	A	G	0.047619	1	0.952381	9.30056e-08	INTERGENIC
Chr11	2667197	G	G	A	0	0.923077	0.923077	2.32689e-09	INTERGENIC
Chr11	2667198	A	A	G	0	0.923077	0.923077	2.32689e-09	INTERGENIC
Chr11	2667220	C	C	T	0	0.916667	0.916667	1.99732e-08	INTERGENIC
Chr11	2667222	T	T	C	0	0.916667	0.916667	2.87614e-08	INTERGENIC
Chr11	2667228	T	T	G	0	0.923077	0.923077	1.55791e-08	INTERGENIC
Chr11	2667237	C	C	A	0	0.916667	0.916667	4.19437e-08	INTERGENIC
Chr11	2667241	A	A	G	0	0.916667	0.916667	4.19437e-08	INTERGENIC
Chr11	2667245	G	G	C	0	0.923077	0.923077	1.55791e-08	INTERGENIC
Chr11	2667246	G	G	A	0	0.923077	0.923077	1.55791e-08	INTERGENIC
Chr11	2669354	A	A	T	0.235294	1	0.764706	1.91076e-05	UPSTREAM
Chr11	2669468	G	G	A	0	0.923077	0.923077	9.21198e-08	UPSTREAM
Chr11	2673344	T	T	A	0.121212	0.94	0.818788	8.36608e-15	SYNONYMOUS_CODING
Chr11	2673722	T	T	A	0.121951	0.84	0.718049	2.23625e-12	SYNONYMOUS_CODING
Chr11	2677845	T	T	A	0	0.913043	0.913043	6.47889e-12	NON_SYNONYMOUS_CODING
Chr11	2677969	T	T	C	0	0.901961	0.901961	9.79126e-20	INTRON
Chr11	2678130	T	T	C	0.105263	0.96	0.854737	1.46955e-17	UTR_3_PRIME
Chr11	2678663	T	T	A	0	0.880952	0.880952	3.58492e-17	DOWNSTREAM
Chr11	2678701	G	G	T	0	0.911111	0.911111	7.01509e-19	UTR_3_PRIME
Chr11	2678822	A	A	G	0.116279	0.87234	0.756061	1.8138e-13	UTR_3_PRIME
