# Supplementary material for: Next-Generation Sequencing from Bulked-Segregant Analysis Accelerates the Simultaneous Identification of Two Qualitative Genes in Soybean
Source: Front Plant Sci. 2017 May 31;8:919. doi: 10.3389/fpls.2017.00919 (PMC5449466; doi:10.3389/fpls.2017.00919)
Supplement: TABLE S4 — SNP and indel variations for candidate genes in the fine-mapping region of qCC1. [file Data_Sheet_4.XLSX]

## Sheet: Sheet1
Chromosome	Position	Variation type	Reference base	Zhonghuang30	Jiyu102	Annotation of the variation	Candidate gene
Chr01	54541558	SNP	C	C	T	INTRON	Glyma.01G214400.1
Chr01	54542348	SNP	G	G	T	UTR_3_PRIME	Glyma.01G214400.1
Chr01	54542536	InDel	G	G	GT	DOWNSTREAM	Glyma.01G214400.1
Chr01	54543283	InDel	T	T	TC	DOWNSTREAM	Glyma.01G214400.1
Chr01	54544113	SNP	T	T	A	UPSTREAM	Glyma.01G214500.1
Chr01	54544267	SNP	T	T	C	UTR_5_PRIME	Glyma.01G214500.1
Chr01	54544460	SNP	C	C	T	NON_SYNONYMOUS_CODING	Glyma.01G214500.1
Chr01	54545326	SNP	T	T	C	INTRON	Glyma.01G214500.1
Chr01	54545770	SNP	A	A	T	INTRON	Glyma.01G214500.1
Chr01	54546366	SNP	T	T	C	INTRON	Glyma.01G214500.1
Chr01	54547291	SNP	A	A	G	INTRON	Glyma.01G214500.1
Chr01	54549372	SNP	A	A	C	UTR_3_PRIME	Glyma.01G214500.1
Chr01	54549808	InDel	CT	CT	C	DOWNSTREAM	Glyma.01G214500.1
Chr01	54549857	SNP	G	G	A	DOWNSTREAM	Glyma.01G214500.1
Chr01	54549991	SNP	G	G	T	DOWNSTREAM	Glyma.01G214500.1
Chr01	54550037	SNP	A	A	G	DOWNSTREAM	Glyma.01G214500.1
Chr01	54551062	InDel	AT	AT	A	DOWNSTREAM	Glyma.01G214500.1
Chr01	54551438	SNP	T	T	G	DOWNSTREAM	Glyma.01G214500.1
Chr01	54551581	SNP	T	T	C	DOWNSTREAM	Glyma.01G214500.1
Chr01	54551587	SNP	C	C	T	DOWNSTREAM	Glyma.01G214500.1
Chr01	54551654	SNP	A	A	C	DOWNSTREAM	Glyma.01G214500.1
Chr01	54552196	SNP	C	C	T	DOWNSTREAM	Glyma.01G214600.1
Chr01	54555967	InDel	TA	TA	T	FRAME_SHIFT	Glyma.01G214600.1
Chr01	54556949	InDel	A	A	AT	UPSTREAM	Glyma.01G214600.1
Chr01	54557143	InDel	T	T	TTA	UPSTREAM	Glyma.01G214600.1
Chr01	54557735	SNP	A	A	T	UPSTREAM	Glyma.01G214700.1
Chr01	54557922	SNP	T	T	A	UPSTREAM	Glyma.01G214700.1
Chr01	54558003	SNP	T	T	C	UPSTREAM	Glyma.01G214700.1
Chr01	54558040	InDel	ATCTATCTATG	ATCTATCTATG	A	UPSTREAM	Glyma.01G214700.1
Chr01	54558131	SNP	A	A	G	UPSTREAM	Glyma.01G214700.1
Chr01	54558891	SNP	G	G	A	SYNONYMOUS_CODING	Glyma.01G214700.1
Chr01	54559254	InDel	G	G	GT	INTRON	Glyma.01G214700.1
Chr01	54559730	SNP	G	G	A	INTRON	Glyma.01G214700.1
Chr01	54560135	SNP	G	G	A	INTRON	Glyma.01G214700.1
Chr01	54560159	SNP	C	C	G	INTRON	Glyma.01G214700.1
Chr01	54560794	SNP	G	G	A	INTRON	Glyma.01G214700.1
Chr01	54560979	SNP	A	A	T	INTRON	Glyma.01G214700.1
Chr01	54561088	SNP	G	G	T	INTRON	Glyma.01G214700.1
Chr01	54561859	SNP	G	G	T	INTRON	Glyma.01G214700.1
Chr01	54562267	SNP	A	A	C	NON_SYNONYMOUS_CODING	Glyma.01G214700.1
Chr01	54563136	SNP	G	G	A	SPLICE_SITE_REGION	Glyma.01G214700.1
Chr01	54563955	SNP	T	T	C	INTRON	Glyma.01G214700.1
Chr01	54565435	SNP	T	T	C	UTR_3_PRIME	Glyma.01G214700.2
Chr01	54565683	SNP	T	T	G	DOWNSTREAM	Glyma.01G214700.1
Chr01	54565883	SNP	T	T	G	DOWNSTREAM	Glyma.01G214700.1
Chr01	54566180	InDel	CCTTTT	CCTTTT	C	DOWNSTREAM	Glyma.01G214700.1
Chr01	54566262	SNP	A	A	G	DOWNSTREAM	Glyma.01G214700.1
Chr01	54566320	InDel	GA	GA	G	DOWNSTREAM	Glyma.01G214700.1
Chr01	54566383	InDel	G	G	GT	DOWNSTREAM	Glyma.01G214700.1
Chr01	54566617	SNP	C	C	T	DOWNSTREAM	Glyma.01G214700.1
Chr01	54567207	SNP	A	A	T	DOWNSTREAM	Glyma.01G214700.1
Chr01	54567474	InDel	C	C	CTCCA	DOWNSTREAM	Glyma.01G214700.1
Chr01	54568650	InDel	CT	CT	C	UPSTREAM	Glyma.01G214800.1
