# Supplementary material for: Next-Generation Sequencing from Bulked-Segregant Analysis Accelerates the Simultaneous Identification of Two Qualitative Genes in Soybean
Source: Front Plant Sci. 2017 May 31;8:919. doi: 10.3389/fpls.2017.00919 (PMC5449466; doi:10.3389/fpls.2017.00919)
Supplement: TABLE S5 — SNP and indel variations for candidate genes in the fine-mapping region of qCC2. [file Data_Sheet_5.XLSX]

## Sheet: Sheet1
Chromosome	Position	Variation type	Reference base	Zhonghuang30	Jiyu102	Annotation of the variation	Candidate gene
Chr11	1945076	SNP	A	A	G	DOWNSTREAM	Glyma.11G027100.1
Chr11	1946847	SNP	G	G	T	DOWNSTREAM	Glyma.11G027100.1
Chr11	1946867	SNP	A	A	G	DOWNSTREAM	Glyma.11G027100.1
Chr11	1947032	SNP	A	A	C	UTR_3_PRIME	Glyma.11G027100.1
Chr11	1947573	SNP	C	C	G	INTRON	Glyma.11G027100.1
Chr11	1948031	SNP	C	C	G	INTRON	Glyma.11G027100.1
Chr11	1948556	SNP	G	G	T	INTRON	Glyma.11G027100.1
Chr11	1948854	SNP	A	A	G	INTRON	Glyma.11G027100.1
Chr11	1949257	SNP	A	A	T	INTRON	Glyma.11G027100.1
Chr11	1949335	SNP	A	A	T	INTRON	Glyma.11G027100.1
Chr11	1949390	SNP	T	T	A	INTRON	Glyma.11G027100.1
Chr11	1950470	SNP	C	C	A	INTRON	Glyma.11G027100.1
Chr11	1956215	SNP	G	G	A	UPSTREAM	Glyma.11G027100.1
Chr11	1962717	SNP	G	C	G	DOWNSTREAM	Glyma.11G027200.1
Chr11	1995342	SNP	G	A	G	DOWNSTREAM	Glyma.11G027700.1
Chr11	2002796	InDel	GT	G	GT	FRAME_SHIFT	Glyma.11G027800.1
